# Supplementary material for: Rationally designed azobenzene photoswitches for efficient two-photon neuronal excitation
Source: Nat Commun. 2019 Feb 22;10:907. doi: 10.1038/s41467-019-08796-9 (PMC6385291; doi:10.1038/s41467-019-08796-9)
Supplement: Supplementary file 12 — Source Data [file 41467_2019_8796_MOESM12_ESM.xlsx]

## Sheet: Figure 3b
MAGslow_2P				MAGslow_2P_F
t (min)	Abs 352 nm	ln((Abst-Abstrans)/Abs0-Abstrans))		t (min)	Abs 357 nm	ln((Abst-Abstrans)/Abs0-Abstrans))
trans	0.60293	--		trans	0.52539	--
0	0.24407	3.77657e-06		0	0.20633	-1.38078e-05
2	0.3362	-0.2967		2	0.26971	-0.22144
4	0.39882	-0.56429		4	0.32002	-0.44054
6	0.44448	-0.81746		6	0.36058	-0.66061
8	0.47454	-1.02786		8	0.391	-0.86462
10	0.49737	-1.22363		10	0.41608	-1.07117
12	0.51589	-1.41656		12	0.43511	-1.26251
14	0.52988	-1.59174		14	0.4498	-1.44003
16	0.53953	-1.73345		16	0.46116	-1.60291
18	0.5472	-1.8624		18	0.4712	-1.7729
20	0.55411	-1.99482		20	0.47694	-1.88488
22	0.56157	-2.16055		22	0.48515	-2.07059
				24	0.48892	-2.16897
				26	0.4928	-2.28142
				28	0.49699	-2.41899
				30	0.49962	-2.51613

## Sheet: Figure 3c
Spectrum MAG	Wavelength	Cell1	Cell2	Cell3	Cell4	Cell5		data was normalized to 1 at the spectral maximum before averaging
	300	2.125e-13	3.7813e-12	7.3e-12	1.3188e-12	2.5562e-12
	310	7.1875e-13	6.0312e-12	2.6875e-12	1.7313e-12	6.5063e-12
	320	1.75e-13	7.35e-12	7.0063e-12	2.6125e-12	2.4e-12
	330	4.0125e-12	8.3312e-12	2.5625e-12	1.05e-11	1.1044e-11
	340	1.2738e-11	3.9756e-11	1.2216e-10	1.0136e-10	1.3529e-10
	350	2.7106e-11	1.116e-10	2.3704e-10	2.1954e-10	3.8405e-10
	360	5.0319e-11	1.6923e-10	3.2599e-10	3.217e-10	6.1032e-10
	370	6.4813e-11	2.0725e-10	4.2257e-10	3.8461e-10	7.3154e-10
	380	8.4644e-11	2.3763e-10	4.4564e-10	3.9826e-10	7.7589e-10
	390	8.7475e-11	2.3541e-10	4.2817e-10	4.0025e-10	6.9903e-10
	400	7.4413e-11	2.1601e-10	3.8278e-10	3.8474e-10	6.6559e-10
	410	5.8444e-11	1.7044e-10	3.1818e-10	3.1867e-10	5.6297e-10
	420	3.905e-11	1.3094e-10	2.5164e-10	2.2942e-10	3.9542e-10
	430	2.5e-11	8.205e-11	1.7739e-10	1.6528e-10	2.3938e-10
	440	1.6538e-11	4.6256e-11	1.2584e-10	1.152e-10	1.3479e-10
	450	1.0112e-11	3.4856e-11	9.0344e-11	8.2344e-11	1.0664e-10
	460	7.875e-12	2.8244e-11	6.2619e-11	5.8375e-11	6.3981e-11
	470	6.0563e-12	1.3506e-11	4.76e-11	3.8738e-11	4.5694e-11
	480	1.6688e-12	1.1806e-11	3.295e-11	2.0375e-11	3.7175e-11
	490	2.6875e-13	6.4688e-12	1.7444e-11	4.2938e-12	1.1531e-11
	500	1.8875e-12	2.2938e-12	1.9125e-12	1.1125e-12	2.225e-12
	510	6e-13	3.6625e-12	-9.2625e-12	-6.85e-12	6.9812e-12
	520	1.6188e-12	1.4437e-12	-1.3944e-11	-9.8375e-12	2.1438e-12
	530	1.1062e-12	6.0875e-12	-2.12e-11	-1.9625e-11	-1.7887e-11
	540	2.0625e-13	1.1313e-12	-1.5331e-11	-1.6038e-11	-2.5506e-11
	550	3e-13	4.9937e-12	-1.875e-11	-1.3962e-11	-9.3563e-12
	560	7.125e-13	7.5628e-13	-4.8625e-12	-4.25e-12	-4.3188e-12
	570	7.5001e-14	1.5875e-12	3.5627e-13	1.375e-13	1.2187e-12
	580	2e-13	1.2375e-12	1.025e-12	2.4999e-13	2.2937e-12
	590	6.125e-13	4.875e-12	4.1245e-13	1.1249e-13	5.1688e-12
	600	2.6875e-13	1e-12	7.7499e-13	2.2501e-13	3.2188e-12
Spectrum MAG_2P_slow	Wavelength	Cell1	Cell2	Cell3	Cell4	Cell5	Cell6	Cell7		data was normalized to 1 at the spectral maximum before averaging
	300	7.897e-12	4.3938e-12	2.6437e-12	1.0625e-13	6.4998e-13	1.0625e-12	1.75e-13
	310	9.9354e-13	1.4812e-12	3.4378e-13	9.1877e-13	3.6249e-13	6.4375e-13	9.5625e-13
	320	1.2971e-12	1.3794e-11	3.15e-12	1.2938e-12	5.6233e-14	1.6063e-12	5.1874e-13
	330	3.8913e-11	6.4444e-11	2.6438e-12	8.1873e-13	5.9375e-13	7.6875e-13	6.1251e-13
	340	6.7072e-11	1.207e-10	3.3306e-11	1.1812e-11	2.2631e-11	2.1312e-11	9.1313e-12
	350	8.2392e-11	1.538e-10	9.2962e-11	4.2988e-11	6.1113e-11	6.6225e-11	3.6294e-11
	360	1.0779e-10	1.8841e-10	1.4628e-10	8.6656e-11	9.1019e-11	1.2603e-10	6.5038e-11
	370	1.1155e-10	2.0326e-10	1.8489e-10	1.0951e-10	1.1397e-10	1.6029e-10	8.7625e-11
	380	1.0681e-10	1.9727e-10	1.9837e-10	1.2681e-10	1.1897e-10	1.6811e-10	9.6894e-11
	390	8.4051e-11	1.4899e-10	1.7679e-10	1.0641e-10	1.0391e-10	1.5711e-10	7.9275e-11
	400	5.2175e-11	9.18e-11	1.2239e-10	7.2162e-11	7.8131e-11	9.7056e-11	5.5494e-11
	410	2.0124e-11	4.2306e-11	7.2369e-11	4.5562e-11	4.5194e-11	5.3425e-11	3.18e-11
	420	7.2765e-12	2.0876e-12	3.15e-11	7.3752e-13	1.5581e-11	2.205e-11	1.1394e-11
	430	1.4719e-12	2.2188e-12	5.3125e-12	8.7541e-14	1.7503e-13	2.6188e-12	9e-13
	440	-8.1989e-12	-3.4812e-12	2.0001e-13	2.498e-14	1.7688e-12	1.5e-12	1.575e-12
	450	-7.474e-12	-5.0751e-12	3.3e-12	3.0626e-13	1.2875e-12	5.1875e-13	6.9374e-13
	460	-6.6835e-12	-1.1975e-11	4.0001e-13	2.0062e-12	1.7503e-13	3.7499e-13	5.8124e-13
	470	-6.9728e-12	-1.2187e-11	2.1562e-12	8.8124e-13	8.3128e-13	9.3126e-13	9.0625e-13
	480	6.6449e-12	-7.7751e-12	4.25e-12	8.1873e-13	1.6875e-13	1.575e-12	8.8124e-13
	490	2.5226e-12	3.8375e-12	2.8438e-12	1.5375e-12	3.1247e-13	4.875e-13	9.5625e-13
	500	2.2669e-12	2.1124e-12	2.1312e-12	8.1873e-13	3.5627e-13	2.4687e-12	6.8749e-13
	510	1.8751e-12	3.1375e-12	2.7313e-12	1.55e-12	2.9371e-13	1.175e-12	6.3749e-13
	520	4.3693e-12	9.8122e-13	2.1312e-12	2.3125e-12	1.075e-12	3.6876e-13	1e-13
	530	1.6135e-12	3.6188e-12	3.5063e-12	2.0625e-12	1.025e-12	2.0125e-12	6.375e-13
	540	6.9966e-13	6.0008e-13	6.9378e-13	1.1062e-12	3.0626e-13	2.9438e-12	1.1251e-13
	550	2.4599e-12	1.813e-13	1.3938e-12	1.0688e-12	2.0628e-13	1.05e-12	5.375e-13
	560	4.2799e-13	3.8437e-12	1.475e-12	9.9371e-13	3.0626e-13	3.8375e-12	3.475e-13
	570	4.4178e-12	2.2813e-12	2.3312e-12	4.125e-13	5.7504e-13	4.9999e-13	4.75e-13
	580	2.2283e-12	9.4375e-12	4.4376e-13	5.3124e-13	7.3125e-13	5.9375e-13	9.9989e-14
	590	1.9935e-12	4.5063e-12	2.7375e-12	1.5062e-12	7.1249e-13	2.1938e-12	4.875e-13
	600	3.4261e-13	1.6626e-12	2.1312e-12	8.8751e-13	4.8128e-13	1.5438e-12	6.5625e-13
Spectrum MAG_2P_slowF	Wavelength	Cell1	Cell2	Cell3		data was normalized to 1 at the spectral maximum before averaging
	300	3.25e-12	1.3062e-12	1.0437e-12
	310	3.0312e-12	1.0063e-12	4.9374e-13
	320	3.3437e-12	1.5625e-13	1.5938e-12
	330	5.6249e-13	1.1375e-12	2.5008e-14
	340	2.1312e-11	1.6419e-11	9.8375e-12
	350	7.4769e-11	4.0156e-11	5.7694e-11
	360	1.4073e-10	7.9344e-11	5.2412e-11
	370	1.8744e-10	1.0692e-10	6.6387e-11
	380	2.0703e-10	1.1709e-10	7.6288e-11
	390	1.8674e-10	1.0772e-10	7.0681e-11
	400	1.3102e-10	8.2806e-11	4.6306e-11
	410	6.5687e-11	4.4956e-11	1.91e-11
	420	1.53e-11	1.51e-11	8.7625e-12
	430	-1.2031e-11	3.5e-13	1.2e-12
	440	-1.9625e-11	-4.6875e-12	-4.925e-12
	450	-1.9006e-11	-1.0244e-11	1.1125e-12
	460	-2.0719e-11	-1.1313e-11	3.7e-12
	470	-1.0088e-11	-6.1375e-12	3.1253e-14
	480	-1.1106e-11	2.4563e-12	8.625e-13
	490	3.2875e-12	3.3749e-13	1.5063e-12
	500	4.5e-13	1.55e-12	4.5e-13
	510	5.9376e-13	1.7312e-12	4e-13
	520	1.6313e-12	1.8749e-13	2.425e-12
	530	2.8563e-12	1.1938e-12	1.1313e-12
	540	7.3125e-13	4.1875e-13	2.7e-12
	550	1.6875e-12	1.1e-12	8.3125e-13
	560	3.8313e-12	1.2063e-12	1.0875e-12
	570	1.25e-13	8.2501e-13	2.0437e-12
	580	8e-13	1.3126e-13	1.7937e-12
	590	2.075e-12	1.1938e-12	2.8125e-12
	600	2.6625e-12	1.8749e-14	2.4438e-12
Spectrum MAG_2P	Wavelength	Cell2				Cell3				Cell4				Cell5				Cell6				Cell7			Cell8			Cell9
	300			Average normalized				Average normalized								Average normalized				Average normalized			Normalized			Normalized			Normalized
	310																					0	0		0	0		0	0
	320																					0	0		0	0		0	0
	325																					0	0		0	0		0	0
	330	-	1.51	0.022002		0	1.34	0.00486653		5.93	0	0.0156597		0	0	0		0	0	0
	340																					0	0		0	0		0	0
	350																					0	0		0	0		0	0
	360	-	3.42	0.0498324		2.58	5.16	0.0281097		8.27	4.07	0.0325869		8.33	10.16	0.0447202		6.92	5.31	0.0294309		3.66	0.108734		0	0		3.42	0.0252959
	370																					5.78	0.171717		20.92	0.0999474		27.77	0.205399
	375																					9.14	0.271539		50.92	0.243276		46.66	0.345118
	380	21.11	20.79	0.30526		28.64	48.7	0.280879		74.45	36.87	0.293969		52.04	56.74	0.263097		83.72	45.58	0.311154
	390																					13.05	0.387701		75	0.35832		67.06	0.496006
	400																					18.19	0.540404		118.45	0.565907		95.5	0.706361
	410	-				83.68	126.38	0.762884		178.95	112.54	0.769753		144.77	169.62	0.760388		198.05	125.21	0.777909		27.81	0.826203		164.77	0.787206		118.8	0.878698
	420																					31.45	0.934343		201.22	0.961349		133.89	0.990311
	425																					32.5	0.965538		209.31	1		135.2	1
	430	68.15	69.11	1		109.48	165.87	1		231.84	146.84	1		193.37	220.09	1		244.67	170.88	1
	440																					33.66	1		208.06	0.994028		129.48	0.957692
	450																					30.88	0.917409		205.27	0.980698		115.77	0.856287
	460	67.8	65.18	0.968818		100.26	150.77	0.911676		218.19	133.99	0.93002		172.56	211.7	0.929376		221.66	155.31	0.907159		30.48	0.905526		199.77	0.954422		115.92	0.857396
	470
	475
	480	56.37	66.29	0.893633		94.28	145.98	0.872562		206.34	122.78	0.869124		163.28	204.54	0.889614		195.96	141.55	0.812201
	490	-				67.02	105.4	0.626185		149.61	84.25	0.617566		113.44	155.08	0.649446		145.04	100.76	0.591505
	500	13.99	15.12	0.212079		25.92	51.42	0.280879		71.5	28.05	0.262887		48.84	79.04	0.309292		62.41	37	0.239225
	510	-	8.5	0.123853		5.7	11.37	0.0619938		24.38	6.87	0.0825235			19.65	0.0950515		19.71	9.81	0.0710384
	520
	535
	530
	540
	550
	560
	570
	575
	580
	590
	600

## Sheet: Figure 3d
MAG
WAVELENGTH	CELL 1	CELL 2	CELL 3	CELL 4	CELL 5	CELL 6	CELL 7	CELL 8	CELL 9	CELL 10	CELL 11	CELL 12	CELL 13	CELL 14	CELL 15	CELL 16	CELL 17	CELL 18	CELL 19	CELL 20	CELL 21	CELL 22	CELL 23	CELL 24	CELL 25	CELL 26	CELL 27	CELL 28	CELL 29	CELL 30	CELL 31	CELL 32	CELL 33
280	0.05272	0.01042	0.01522	0.0078	0.01694	0.01241	0.01303	0.00967	0.00775	0.00989	0.02723	0.02078	0.06454	0.01393	0.0122	0.02654	0.01427	0.0116	0.01403	0.02481	0.00668	0.01899	0.05147	0.01843	0.01801	0.0078	0.00745	0.01891	0.01027	0.01228	0.02432	0.01314	0.01201
300	0.07399	0.0155	0.01522	0.00904	0.00864	0.01395	0.01426	0.01294	0.00972	0.01375	0.03344	0.01364	0.07155	0.01659	0.02895	0.01777	0.02527	0.0342	0.01533	0.01805	0.01683	0.01899	0.04346	0.01504	0.0176	0.0181	0.01262	0.01312	0.01153	0.01347	0.02655	0.00973	0.01135
320	0.09073	0.01248	0.0186	0.01034	0.02122	0.02068	0.01426	0.01188	0.01675	0.02003	0.02599	0.01981	0.06936	0.02882	0.02437	0.03103	0.01837	0.03209	0.03298	0.024	0.02079	0.02278	0.04346	0.01822	0.00803	0.0111	0.00918	0.01891	0.01263	0.01347	0.02764	0.01314	0.019
340	0.15376	0.20957	0.18486	0.18366	0.16082	0.1968	0.13806	0.19867	0.12925	0.21554	0.17749	0.1421	0.15062	0.20802	0.20251	0.11424	0.16499	0.21656	0.17843	0.14079	0.09873	0.15378	0.07377	0.20861	0.1872	0.15242	0.11597	0.18515	0.18993	0.16401	0.14782	0.14436	0.20365
360	0.16373	0.21575	0.18683	0.25876	0.24037	0.25942	0.35504	0.22554	0.38339	0.24158	0.19962	0.27511	0.17508	0.21833	0.25012	0.35441	0.29528	0.20553	0.2691	0.26344	0.24577	0.24477	0.1874	0.22029	0.28724	0.32476	0.37003	0.19421	0.28052	0.27197	0.21953	0.25683	0.28398
380	0.11807	0.19873	0.1908	0.25231	0.23295	0.2592	0.27012	0.2043	0.30856	0.2275	0.21378	0.25177	0.16726	0.21591	0.2433	0.29662	0.26738	0.191	0.24269	0.25485	0.28124	0.21987	0.22587	0.21761	0.26973	0.30241	0.30914	0.18373	0.24678	0.26038	0.17472	0.23781	0.25362
400	0.0928	0.20876	0.18415	0.18678	0.19083	0.16555	0.10143	0.17668	0.07914	0.17941	0.19044	0.16209	0.13296	0.20517	0.16355	0.09811	0.13671	0.15858	0.15577	0.13902	0.17187	0.20088	0.14523	0.19322	0.14655	0.11904	0.11686	0.16841	0.1637	0.1863	0.15979	0.18223	0.13851
420	0.0835	0.08754	0.12491	0.05735	0.08259	0.03155	0.02983	0.09571	0.02069	0.05016	0.07196	0.06836	0.05363	0.0561	0.03919	0.02444	0.03653	0.05028	0.04421	0.05944	0.05993	0.0564	0.05198	0.06368	0.03085	0.02263	0.02878	0.13562	0.04483	0.03536	0.09206	0.07971	0.03761
440	0.08639	0.02157	0.04103	0.01916	0.02729	0.01857	0.02983	0.03815	0.02069	0.01832	0.02639	0.02678	0.05701	0.01893	0.0118	0.01641	0.01662	0.04922	0.01956	0.02968	0.04847	0.0251	0.06081	0.02146	0.01522	0.01785	0.0137	0.04897	0.02474	0.02105	0.08018	0.04116	0.02109
460	0.06768	0.01261	0.0296	0.01018	0.01283	0.01094	0.02243	0.01717	0.0112	0.01191	0.0207	0.01104	0.04735	0.01344	0.0118	0.01056	0.01478	0.03883	0.01563	0.02853	0.02995	0.02903	0.07617	0.01715	0.01022	0.01096	0.01116	0.02556	0.00856	0.0164	0.03272	0.01399	0.01185
480	0.01664	0.00706	0.00879	0.00464	0.00552	0.01094	0.01171	0.00929	0.01287	0.01191	0.01294	0.00851	0.01063	0.00477	0.01222	0.00988	0.00981	0.01212	0.01228	0.01739	0.01974	0.0094	0.04038	0.0063	0.00936	0.01294	0.00512	0.00741	0.0065	0.00527	0.01468	0.0079	0.00732
MAGslow_2P
WAVELENGTH	CELL 1	CELL 2	CELL 3	CELL 4	CELL 5	CELL 6	CELL 7	CELL 8	CELL 9	CELL 10	CELL 11	CELL 12	CELL 13	CELL 14	CELL 15	CELL 16	CELL 17	CELL 18	CELL 19	CELL 20
280	0.02675	0.05371	0.05839	0.10198	0.11604	0.0837	0.05347	0.06555	0.04752	0.04626	0.08077	0.04762	0.07895	0.05999	0.09199	0.05755	0.03288	0.0713	0.09564	0.04264
300	0.04772	0.04486	0.08692	0.11202	0.12253	0.06424	0.07675	0.05358	0.06347	0.06178	0.06501	0.05052	0.08455	0.04727	0.05772	0.07211	0.08077	0.10286	0.08656	0.06577
320	0.04675	0.0689	0.08406	0.12584	0.1113	0.05723	0.06275	0.06248	0.0594	0.05782	0.07455	0.0738	0.07391	0.05441	0.0327	0.06057	0.07086	0.12758	0.09705	0.03018
340	0.11291	0.161	0.15523	0.15511	0.14034	0.15539	0.14112	0.16128	0.15619	0.15205	0.10019	0.18252	0.13945	0.15992	0.13242	0.16192	0.14607	0.12734	0.16346	0.13437
360	0.16231	0.24398	0.2008	0.15895	0.13367	0.2181	0.24832	0.2498	0.26622	0.28063	0.19073	0.21729	0.16184	0.25294	0.23504	0.20269	0.20089	0.18725	0.21117	0.28872
380	0.19647	0.22268	0.17823	0.11643	0.11688	0.20127	0.23363	0.235	0.23444	0.25406	0.20688	0.19109	0.13241	0.23475	0.25348	0.20817	0.19553	0.16351	0.1991	0.2122
400	0.09396	0.07064	0.06554	0.06762	0.08531	0.05926	0.05746	0.06656	0.07346	0.05952	0.05908	0.07838	0.07601	0.06676	0.07957	0.08056	0.06991	0.05787	0.05312	0.0934
420	0.0713	0.03152	0.03577	0.03848	0.05027	0.05371	0.04064	0.0386	0.0226	0.02238	0.11817	0.02432	0.05939	0.02369	0.02	0.03954	0.0518	0.05346	0.02775	0.04256
440	0.10109	0.04819	0.03948	0.06099	0.05209	0.05492	0.03216	0.02433	0.01722	0.02238	0.03674	0.04467	0.07512	0.03484	0.02895	0.04727	0.07059	0.05587	0.02633	0.03893
460	0.1134	0.03472	0.04726	0.04867	0.05717	0.03584	0.03216	0.02612	0.0314	0.033	0.04105	0.06233	0.08511	0.03989	0.03948	0.04162	0.05696	0.03242	0.02633	0.03364
480	0.02735	0.01979	0.04832	0.01388	0.0144	0.01635	0.02153	0.0167	0.02808	0.01011	0.02683	0.02744	0.03325	0.02555	0.02865	0.028	0.02376	0.02054	0.01351	0.01759
MAGslow_2P_F
WAVELENGTH	CELL 1	CELL 2	CELL 3	CELL 4	CELL 5	CELL 6	CELL 7	CELL 8	CELL 9	CELL 10	CELL 11	CELL 12	CELL 13	CELL 14	CELL 15	CELL 16	CELL 17	CELL 18	CELL 19	CELL 20	CELL 21	CELL 22	CELL 23	CELL 24	CELL 25
280	0.04205	0.04576	0.04467	0.02462	0.02014	0.06253	0.07027	0.05465	0.04575	0.05452	0.03126	0.04226	0.06813	0.02433	0.04854	0.03267	0.06469	0.02085	0.02021	0.04151	0.03068	0.03197	0.02854	0.02879	0.03752
300	0.04939	0.03131	0.04912	0.03475	0.03472	0.0494	0.05468	0.05915	0.05322	0.09002	0.02086	0.02817	0.04109	0.0476	0.03243	0.05017	0.04772	0.02836	0.04187	0.04425	0.01948	0.03789	0.02067	0.05064	0.0532
320	0.04309	0.02142	0.04912	0.01678	0.02317	0.04473	0.03095	0.07278	0.04139	0.07227	0.04891	0.0461	0.09394	0.05694	0.04269	0.02382	0.04385	0.04466	0.03745	0.05123	0.05941	0.02312	0.01944	0.06426	0.04594
340	0.10839	0.11009	0.15896	0.10902	0.12991	0.0955	0.08789	0.20508	0.13853	0.08459	0.15307	0.12626	0.1421	0.17428	0.13597	0.16817	0.15255	0.23007	0.13616	0.11745	0.14333	0.1299	0.13143	0.15826	0.13969
360	0.25668	0.29192	0.28022	0.31583	0.27616	0.2517	0.25034	0.20398	0.28255	0.30829	0.33853	0.30144	0.24521	0.23508	0.3405	0.30879	0.31447	0.28142	0.33951	0.33139	0.28846	0.33956	0.33088	0.3191	0.32007
380	0.24174	0.2638	0.25063	0.24981	0.2689	0.26699	0.27339	0.20861	0.19752	0.19279	0.28078	0.21385	0.2474	0.21314	0.23716	0.28275	0.26202	0.26057	0.2922	0.27125	0.237	0.30537	0.29771	0.26357	0.28207
400	0.04205	0.09935	0.08474	0.07714	0.06813	0.06927	0.0543	0.0826	0.09612	0.06456	0.04452	0.08835	0.06073	0.09047	0.05892	0.06794	0.03718	0.0719	0.07072	0.05713	0.05336	0.06899	0.07897	0.04783	0.05127
420	0.04939	0.03831	0.02251	0.03695	0.05261	0.0368	0.0543	0.0234	0.03784	0.04599	0.02898	0.05848	0.03465	0.03307	0.03731	0.02723	0.0154	0.02348	0.01829	0.02152	0.02971	0.0261	0.03293	0.01376	0.0252
440	0.04309	0.03831	0.0172	0.03658	0.03736	0.0436	0.07104	0.04066	0.03784	0.03597	0.02701	0.03071	0.02698	0.03566	0.02401	0.02004	0.0154	0.01754	0.01884	0.02068	0.03733	0.01834	0.01981	0.02052	0.01764
460	0.10839	0.03328	0.0172	0.04186	0.04688	0.0436	0.0313	0.03368	0.03254	0.02771	0.01304	0.03408	0.02095	0.06075	0.01736	0.01071	0.02712	0.01428	0.01461	0.01961	0.06743	0.00939	0.01981	0.01724	0.0143
480	0.01573	0.02646	0.02562	0.05667	0.04202	0.03587	0.02154	0.01542	0.03671	0.02329	0.01304	0.03029	0.01883	0.02867	0.02512	0.00771	0.0196	0.00688	0.01014	0.024	0.03381	0.00939	0.01981	0.01604	0.0131

## Sheet: Figure 4a MAG
FRAME	CELL 1	CELL 2	CELL 3	CELL 4	CELL 5	CELL 6	CELL 7	CELL 8	CELL 9	CELL 10	CELL 11	CELL 12	CELL 13	CELL 14	CELL 15	CELL 16
0	-0.03983	0.02102	0.00976	-0.0157	0.02655	0.03873	-0.01006	0.0277	0.01717	0.00442	0.01779	-0.04673	-0.08502	-0.02243	0.02302	-0.000891067
1	0.08325	0.05545	-0.02247	0.04452	0.02306	-0.03362	-0.03292	-0.03673	-0.00494	0.0014	0.00214	0.01519	0.02963	0.03076	0.04894	-0.01365
2	-0.02629	-0.03223	0.01801	0.04857	-0.01138	0.03445	0.09475	0.01393	-0.00147	-0.01743	0.02787	-0.01647	-0.01809	-0.03837	0.06287	-0.0239
3	-0.06128	0.05373	0.000596183	0.04532	-0.03572	0.0812	0.002	-0.03076	0.01239	0.04381	0.0137	0.01816	0.00936	-0.00841	0.04623	-0.00848
4	-0.10211	0.11054	-0.04745	0.01292	0.0938	0.34963	-0.10817	-0.02587	-0.00212	-0.05632	-0.00158	0.01466	0.02588	0.14894	-0.00923	0.00634
5	0.00798	0.00776	-0.04365	-0.00893	0.15546	-0.03965	0.01794	0.02973	0.02614	-0.04934	0.04995	0.00769	0.04632	0.04347	-0.01718	-0.00148
6	0.05497	0.08078	-0.0143	-0.02451	0.21433	0.08193	0.05179	0.03348	0.02224	-0.06097	0.00978	0.03153	0.12406	0.10238	-0.02908	0.01159
7	-0.07689	0.09348	0.02776	0.06627	0.13414	0.18037	1.47425e-05	0.02801	-0.10525	0.0548	-0.09708	0.000295953	0.06528	0.07234	-0.02062	0.00577
8	-0.01551	-0.02518	-0.0085	-0.02566	0.05557	0.20886	-0.02448	0.00285	-0.09019	-0.01443	-0.06889	0.01359	0.0649	0.15176	-0.02523	0.02029
9	3.09615e-05	0.25194	-0.05178	0.00492	0.03521	0.17609	0.00117	0.01313	-0.00789	-0.00528	0.02024	0.02902	0.06118	0.17993	0.00586	-0.000940176
10	0.04695	0.04391	0.0358	-0.00299	-0.01069	0.39337	0.09163	-0.00997	-0.00321	-0.0398	-0.01252	0.0086	0.09368	0.1217	0.01494	0.03314
11	-0.01963	0.04591	-0.03711	0.12882	0.06541	0.2019	0.16536	-0.00109	0.01877	-0.02494	0.00593	0.04351	0.08519	0.19289	0.02237	0.04178
12	0.14893	0.02923	0.02958	-0.00219	0.21117	0.13189	0.06746	-0.01462	0.01064	0.07611	0.01552	0.00467	0.07554	0.25747	0.00677	0.03328
13	-0.01479	0.22633	0.03276	0.04289	0.24711	0.14187	0.15196	0.04049	0.08324	0.07167	0.10458	0.02655	-0.0157	0.15605	-0.02328	-0.01533
14	0.17826	0.28389	0.03963	0.05937	0.15049	0.29842	0.11178	-0.02853	0.16579	0.02465	0.18421	-0.01739	0.0199	0.14097	-0.00183	-0.0101
15	-0.05023	0.16519	0.33645	-0.03061	0.00231	-0.07497	-0.05148	0.1535	0.17564	0.13801	0.13163	0.04366	0.07841	0.06344	0.09221	-0.01984
16	0.23008	0.35034	0.48124	0.05463	-0.12955	-0.14706	-0.00773	0.29384	0.14066	0.26483	0.13876	0.25476	0.22506	0.25677	0.22904	0.12223
17	0.39422	0.41322	0.52729	-0.00188	0.15837	0.13899	0.12177	0.38102	0.12943	0.32217	0.11623	0.3551	0.25651	0.26325	0.34717	0.22749
18	0.23696	0.61684	0.59232	0.11581	0.27818	0.07702	0.11733	0.37281	0.41174	0.45381	0.33214	0.404	0.34818	0.31133	0.48758	0.41668
19	0.36811	0.50088	0.56875	0.15266	0.24235	0.1215	0.21358	0.4628	0.55433	0.46941	0.50083	0.47333	0.42779	0.29517	0.54208	0.49487
20	0.31101	0.59376	0.69101	0.2941	0.21923	0.40376	0.27072	0.49653	0.69238	0.49195	0.6789	0.48855	0.44381	0.3685	0.63961	0.55635
21	0.41303	0.70505	0.63072	0.27319	0.40662	0.29841	0.30025	0.58088	0.67653	0.53331	0.65919	0.53324	0.55079	0.3471	0.72085	0.58745
22	0.43728	0.66182	0.59285	0.34023	0.34498	0.27204	0.25969	0.56729	0.69501	0.46717	0.71077	0.54671	0.53618	0.33994	0.75697	0.65601
23	0.32915	0.8456	0.68612	0.46661	0.51135	0.63843	0.33047	0.65159	0.90588	0.70201	0.85806	0.52998	0.42301	0.38194	0.76902	0.69589
24	0.5241	0.74967	0.65176	0.34019	0.46108	0.46323	0.39716	0.63088	0.77296	0.54593	0.73019	0.55634	0.37823	0.44735	0.86419	0.73881
25	0.66614	0.60553	0.65297	0.49115	0.64414	0.72696	0.31587	0.69132	0.70768	0.65463	0.71524	0.57073	0.41147	0.34915	0.92072	0.76806
26	0.57801	0.76023	0.58398	0.42033	0.47485	0.67412	0.34972	0.76117	0.84877	0.64689	0.80722	0.5812	0.49228	0.34103	0.89689	0.78159
27	0.54955	0.59091	0.69143	0.54429	0.52446	0.64847	0.34867	0.67619	0.91048	0.63793	0.86966	0.59819	0.63982	0.50308	0.91813	0.84174
28	0.57036	0.69043	0.63862	0.50908	0.49737	0.62681	0.56709	0.74793	0.77277	0.70419	0.7719	0.58726	0.52611	0.45583	0.98873	0.86513
29	0.69456	0.56282	0.58064	0.7352	0.61709	0.9002	0.54848	0.73428	1	0.77492	1	0.62978	0.55151	0.31467	0.99722	0.89455
30	0.75679	0.82733	0.62846	0.6583	0.69784	0.85053	0.64115	0.64681	0.9308	0.71516	0.89825	0.67172	0.60394	0.44931	0.97732	0.9419
31	0.57242	0.72887	0.45612	0.65067	0.6425	0.97599	0.69271	0.58347	0.77534	0.60849	0.79937	0.61999	0.50985	0.5435	0.94178	1
32	0.68196	0.58376	0.24136	0.37385	0.60351	0.97782	0.54874	0.4868	0.49873	0.30647	0.48413	0.59508	0.37775	0.45656	0.7385	0.90936
33	0.50293	0.53871	0.15347	0.4694	0.44404	0.60922	0.53319	0.30376	0.37934	0.27031	0.40046	0.55058	0.27579	0.39666	0.64478	0.80257
34	0.44021	0.3623	0.09312	0.294	0.43275	0.60807	0.2744	0.26475	0.30991	0.15035	0.30101	0.51354	0.17201	0.30639	0.61284	0.75255
35	0.50068	0.39806	0.08088	0.21019	0.38752	0.5282	0.25007	0.23062	0.2153	0.11988	0.2243	0.40865	0.21645	0.3653	0.5571	0.71617
36	0.37613	0.34923	-0.0362	0.31583	0.27625	0.52118	0.24052	0.19161	0.09678	0.04336	0.10422	0.35125	0.14356	0.25071	0.56017	0.59023
37	0.36963	0.33145	0.0294	0.27099	0.25368	0.76105	0.1877	0.20334	0.02613	0.01424	0.02085	0.32041	0.17009	0.16639	0.42547	0.54107
38	0.2848	0.26044	0.04026	0.1584	0.06823	0.59027	0.14963	0.17286	-0.03114	0.04825	-0.02615	0.22799	0.11023	0.15477	0.38807	0.41025
39	0.25669	0.39015	0.02491	0.15739	0.29993	0.71184	0.15067	0.12306	-0.03472	0.00134	-0.000190998	0.22494	-0.0198	0.17507	0.30143	0.35515
40	0.26663	0.32246	-0.01752	0.08798	0.24234	0.44672	0.01205	0.12775	0.08838	-0.00586	0.07873	0.1509	-0.02057	0.12507	0.29833	0.30173
41	0.19268	0.21001	0.03314	0.09137	0.22022	0.49554	0.17733	0.1492	0.05922	0.01093	0.0542	0.14708	0.02598	0.15199	0.20834	0.30093
42	0.21349	0.14616	-0.03537	0.10514	0.06257	0.30796	-0.10975	0.07338	0.0497	-0.05106	0.07454	0.08976	-0.0538	-0.10307	0.20449	0.23052
43	0.06177	0.14984	0.01847	0.03403	0.14006	0.37522	0.03688	0.03885	0.04594	-0.02463	0.02769	0.08476	0.06257	0.06983	0.16699	0.0956
44	-0.01576	0.09891	0.024	0.0279	0.00508	0.21348	-0.00017862	0.00348	0.03935	-0.01019	0.04536	0.02643	0.02207	0.02775	0.16968	0.04916
45	0.09237	-0.02954	-0.06009	-0.01513	-0.00433	0.24387	0.03606	-0.00269	-0.07917	-0.03199	-0.08758	-0.03276	-0.04519	-0.00848	0.08424	0.05531
46	0.05636	0.02601	-0.00476	0.02263	0.0183	0.09839	-0.02311	0.04239	0.01415	0.01108	0.00716	0.03222	-0.01442	0.0589	0.06699	0.00732
47	-0.10986	-0.00655	-0.01453	-0.024	0.03398	0.1633	0.07409	0.00113	-0.01801	0.00544	0.01147	0.02774	-0.03938	-0.01536	0.04769	0.01867
48	-0.03876	0.04048	0.01677	0.04227	-0.02749	-0.05438	0.06158	-0.01575	0.02144	-0.02396	0.03037	0.00227	0.0222	0.05798	0.05792	0.0284
49	-0.09603	-0.10261	0.011	-0.1126	0.01174	0.05367	-0.02258	0.02124	-0.05227	-0.01087	-0.02319	0.01879	0.07848	-0.00137	0.0081	0.04336
50	0.04631	0.09393	-0.02128	0.06733	0.03464	0.02758	0.00565	0.0149	-0.10246	0.01139	-0.08494	-0.02778	-0.04539	0.06761	0.02735	0.05346
51	0.02841	-0.04109	-0.02391	0.08303	-0.0216	0.0672	-0.032	0.04586	0.04324	-0.07119	0.01918	-0.00911	-0.09158	0.14524	-0.01816	0.04561
52	-0.03434	-0.01919	0.018	-0.01435	0.03794	0.10663	0.00743	0.02581	0.02011	-0.0233	0.0371	-0.01483	-0.03186	-0.00313	-0.06755	0.04919
53	-0.0613	0.06277	0.01538	-0.00547	0.10722	-0.0344	-0.04739	0.00997	0.04326	0.01456	0.07341	-0.02505	0.00359	0.06579	-0.01702	0.02851
54	-0.08938	-0.01662	-0.02308	-0.01594	-0.000814348	-0.07902	-0.03268	0.01938	0.1605	0.01557	0.1763	-0.03926	-0.02509	0.02807	-0.02568	0.0652
55	-0.06368	0.00282	0.00328	0.04164	0.01261	0.03986	0.00714	0.05138	0.15363	-0.02321	0.17277	0.0018	-0.01871	0.0429	-0.01853	0.01766
56	0.02223	-0.00887	0.01557	0.04071	0.01936	0.20572	-0.01304	0.01563	0.04582	-0.001	0.07322	-0.02115	0.05656	0.03907	0.01489	0.00368
57	0.00436	0.01873	0.01736	0.03959	-0.01313	-0.04232	0.01839	0.01294	-0.02086	0.03021	-0.01369	-0.00344	-0.01841	-0.0106	-0.0277	0.00621
58	0.06529	0.08655	0.00433	-0.06066	-0.01272	-0.01039	0.06693	0.01336	0.00177	-0.03321	0.01421	-0.01379	0.03713	0.02009	-0.01601	-0.00269
59	0.09414	0.18312	0.05626	0.08453	0.0013	0.15099	-0.01684	-0.01367	0.03095	-0.04615	0.00483	0.002	-0.03925	0.10768	-0.02014	0.0049
60	0.50545	0.39654	0.50003	0.14616	0.314	0.41295	0.31005	0.30153	0.3397	0.37505	0.34215	0.23181	0.21096	0.38909	0.14525	0.06982
61	0.65903	0.4138	0.69067	0.30827	0.37964	0.45423	0.46055	0.45026	0.42967	0.46316	0.45972	0.53697	0.29421	0.4737	0.26805	0.15635
62	0.77674	0.69385	0.87037	0.65178	0.28449	0.37007	0.49788	0.6281	0.50064	0.63153	0.5206	0.6919	0.27267	0.52727	0.47187	0.2642
63	0.68205	0.62568	0.8997	0.49256	0.56182	0.61486	0.44445	0.58152	0.54273	0.76106	0.53601	0.7589	0.3726	0.60241	0.52226	0.32928
64	0.83204	0.88881	0.86701	0.7199	0.55021	0.4716	0.5199	0.6972	0.6209	0.77575	0.62331	0.84694	0.55992	0.61445	0.58289	0.3426
65	0.93495	0.94843	0.98391	0.752	0.57408	0.49291	0.60161	0.69607	0.5859	0.81429	0.60574	0.83403	0.5034	0.69078	0.62226	0.45146
66	0.84903	0.98586	1	0.81746	0.49742	0.46921	0.69758	0.73092	0.61025	0.90775	0.63979	0.89943	0.57422	0.81215	0.69946	0.54583
67	0.96983	1	0.96655	0.85199	0.60466	0.52946	0.68803	0.72773	0.61092	0.97515	0.67952	0.88573	0.65425	0.74209	0.72245	0.55983
68	0.86615	0.91029	0.94244	0.94484	0.77119	0.66942	0.80408	0.81299	0.73679	1	0.77748	0.96032	0.62263	0.79774	0.84471	0.65759
69	1	0.85007	0.9116	0.91329	0.64986	0.43281	0.72007	0.83066	0.67489	0.8687	0.71878	0.90583	0.69166	0.78166	0.85958	0.67504
70	0.83933	0.79713	0.9511	0.93342	0.78787	0.70896	0.88582	0.8431	0.75138	0.92971	0.81132	0.95729	0.66833	0.78161	0.9351	0.71481
71	0.696	0.89188	0.90748	0.9144	0.83898	0.65499	0.87637	0.90089	0.75067	0.93332	0.75548	0.98591	0.74619	0.7887	0.92682	0.75567
72	0.67718	0.86106	0.89524	0.9951	1	1	1	1	0.66802	0.93897	0.70222	0.95506	0.78905	0.84817	0.9772	0.80585
73	0.66749	0.89862	0.85886	1	0.91919	0.96437	0.86628	0.90819	0.67284	0.94384	0.69248	0.98212	0.90201	0.91318	0.98086	0.82143
74	0.71957	0.81881	0.92817	0.99116	0.9639	0.87091	0.9653	0.94869	0.78229	0.95045	0.85537	1	1	0.82322	1	0.82761
75	0.71199	0.70985	0.7096	0.95298	0.74683	0.59236	0.90291	0.84528	0.64606	0.91943	0.68832	0.88358	0.65974	1	0.83121	0.81516
76	0.76779	0.55255	0.5833	0.84918	0.50424	0.61321	0.80597	0.73883	0.40095	0.7847	0.42473	0.90097	0.63657	0.80678	0.79367	0.75795
77	0.55489	0.52114	0.32723	0.70398	0.59073	0.23219	0.57074	0.65219	0.38065	0.49386	0.40449	0.78249	0.45761	0.67117	0.61749	0.67528
78	0.60325	0.42955	0.19603	0.54298	0.54664	0.34603	0.51707	0.54525	0.35723	0.3669	0.38011	0.71493	0.43025	0.61851	0.56828	0.6197
79	0.59728	0.23979	0.22611	0.48545	0.57231	0.14258	0.32912	0.40722	0.25811	0.35022	0.27174	0.64998	0.34876	0.58389	0.52346	0.56135
80	0.51873	0.24267	0.10242	0.31735	0.30896	0.29176	0.26672	0.34467	0.3096	0.28649	0.34543	0.56374	0.28236	0.37763	0.44104	0.4792
81	0.6728	0.14751	0.08409	0.3488	0.33977	0.32888	0.30554	0.2579	0.24493	0.19116	0.26077	0.51301	0.16671	0.388	0.38708	0.42886
82	0.57607	0.16965	0.06628	0.18481	0.3048	0.18806	0.39827	0.24043	0.26467	0.18465	0.28273	0.4525	0.17956	0.36572	0.32379	0.39092
83	0.50504	0.12724	0.01348	-0.01487	0.21858	0.09469	0.25935	0.16201	0.13	0.15797	0.14369	0.41556	0.109	0.26032	0.27564	0.29005
84	0.32991	0.10898	-0.00198	0.03376	0.28494	-0.02011	0.23902	0.16489	0.12105	0.13782	0.11638	0.26876	0.01546	0.19097	0.24157	0.25199
85	0.29446	0.06808	-0.00161	0.06242	0.22615	0.12178	0.22585	0.12745	-0.00296	0.13352	0.02138	0.18098	0.01314	0.11679	0.15459	0.15399
86	0.22714	0.09874	-0.00049033	0.04447	0.14038	-0.0611	0.16702	0.06524	-0.01571	0.08995	0.02526	0.18581	0.06399	0.17644	0.13289	0.12975
87	0.17246	0.09115	0.03054	0.02884	0.07057	-0.01272	0.12952	0.01856	0.03648	0.03277	-0.00101	0.08324	0.04271	0.0636	0.13007	0.00906
88	-0.00829	0.11375	-0.01251	0.05704	0.06132	0.01911	0.22124	-0.00357	-0.0257	0.02942	-0.03665	0.02079	0.03214	0.10036	0.0568	0.01043
89	0.08958	0.0217	0.03809	0.09955	0.01246	0.10535	0.11099	0.00854	0.06931	0.04121	0.11433	-0.00761	-0.06433	-0.03131	-0.01537	-0.04745
90	0.0576	0.08191	-0.0019	-0.00766	-0.01529	-0.07021	0.12859	0.00417	0.07875	0.00834	0.12152	0.02169	-0.02577	0.0483	-0.00285	-0.06982
91	0.02927	0.07203	0.0609	-0.01833	0.01958	0.04106	0.00571	-0.00157	0.03841	-0.03346	0.03822	-0.000795742	-0.05196	-0.00506	0.03379	-0.06676
92	-0.000461131	0.05625	0.04529	0.02698	0.07971	0.10434	0.03188	0.04203	-0.05308	0.00564	-0.02435	-0.01774	0.01379	0.06402	0.04558	-0.04534
93	0.06204	0.00623	0.00512	-0.02734	-0.05249	-0.18175	-0.01063	0.02911	0.01006	-0.000311382	0.04644	0.000925743	0.03754	0.00689	0.01212	-0.00499
94	-0.00967	-0.08904	-0.00996	0.04312	0.00887	0.06337	-0.05304	0.04104	-0.00233	0.02545	0.01306	-0.00633	0.00705	-0.01526	-0.02581	-0.0189
95	0.02209	-0.09078	0.00973	-0.00605	0.0141	0.03484	0.04519	-0.00641	-0.06722	0.03757	-0.02579	-0.04742	-0.03348	0.00287	-0.01232	-0.01816
96	0.17612	0.02376	0.0133	-0.04045	0.02448	0.16988	0.09419	0.04721	-0.03069	-0.02435	-0.01312	0.01568	0.0264	0.06414	0.00576	-0.03493
97	0.18984	-0.00321	0.02124	0.08197	-0.01397	0.09923	0.05736	0.03743	0.01966	0.01154	0.04251	-0.04384	0.02701	-0.02963	0.0124	-0.05691
98	0.10746	0.02863	0.01569	-0.00776	0.04695	-0.02959	0.00155	0.08817	-0.03784	0.0304	-0.03224	-0.00489	0.04274	0.12697	-0.018	-0.01257
99	0.24128	-0.01995	0.00615	0.01289	0.19736	0.12113	0.03867	0.00601	-0.05916	-0.00801	-0.03392	-0.01223	0.03233	0.02481	0.01314	0.01282
100	0.0918	0.15646	-0.00969	-0.03526	0.03719	0.14154	-0.01815	0.0373	0.01625	0.02431	0.0212	-0.01784	-0.00111	-0.01516	0.00567	0.02209
101	0.21642	-0.01521	0.02012	-0.00723	0.10108	0.1615	0.06133	0.01418	0.08244	-0.01518	0.10172	0.00169	0.06774	0.06297	0.00646	0.00257
102	0.09607	0.07558	-0.03169	0.02875	0.08312	0.28908	-0.00468	-0.00472	-0.02807	0.02175	0.000900644	-0.00857	0.05605	-0.065	0.02726	0.0082
103	0.13001	0.06545	-0.00672	-0.04425	0.1212	0.14755	0.10426	0.00123	0.02799	0.0081	0.04173	-0.00826	0.05879	0.02833	0.0346	-0.01526
104	0.13109	0.02091	0.03926	-0.03772	0.15043	0.20301	0.09802	0.04773	0.01059	-0.00328	0.01963	0.01964	0.06571	0.03293	0.03615	0.03603
105	0.16875	0.01554	-0.00845	-0.02128	-0.01	0.3654	-0.01718	0.01764	-0.04473	-0.02136	-0.05021	0.01077	0.003	-0.03533	0.00159	-0.00504
106	0.34777	0.12001	0.02042	0.08423	0.10053	0.20769	0.09182	-0.01385	0.06056	-0.00142	0.05202	-0.000607555	0.03708	0.02266	0.0244	-0.01095
107	0.20566	0.02518	0.01479	-0.05906	-0.02499	0.01554	-0.08978	0.0426	-0.00894	0.01324	-0.01561	0.04688	-0.05453	-0.02678	0.04278	-0.0089
108	0.15234	-0.12294	0.05142	0.02271	0.10224	0.07038	0.09344	0.08689	-0.01044	-0.00108	0.00521	0.10483	-0.01284	0.06237	-0.0172	0.00925
109	0.20607	0.02784	-0.000777033	0.04364	0.01706	0.13245	0.13346	0.0966	0.04313	0.04208	0.07961	0.13973	-0.04625	-0.00727	0.05592	0.01903
110	0.22217	0.12241	0.07296	-0.03413	-0.00306	0.00736	0.114	0.15703	0.23239	0.06365	0.25828	0.19776	0.06267	0.13252	0.04287	0.00643
111	0.41608	0.02426	0.07241	-0.03174	0.09069	0.17995	0.07943	0.12911	0.12251	0.10134	0.12123	0.22763	0.02709	0.16375	0.07237	0.02274
112	0.22483	0.08948	0.13061	0.0798	0.04232	0.21147	0.1383	0.14949	0.22506	0.19152	0.25847	0.24181	0.04967	0.22566	0.11739	-0.00575
113	0.29288	0.06096	0.14726	0.10441	-0.01976	-0.04899	-0.00552	0.21017	0.1509	0.16503	0.17791	0.26318	0.07224	0.18426	0.13998	0.02567
114	0.16524	0.18344	0.17395	0.09977	0.0582	0.07096	0.02797	0.2411	0.21801	0.18134	0.23634	0.36877	0.07268	0.18886	0.20119	0.09398
115	0.13003	0.02791	0.21721	0.13466	0.17568	-0.09465	0.04996	0.24014	0.17923	0.17136	0.21657	0.32748	0.11333	0.30589	0.17358	0.0797
116	0.1693	0.19423	0.26695	0.20461	0.11775	0.12698	0.01776	0.26452	0.2135	0.23608	0.23249	0.3351	0.19619	0.28433	0.1918	0.12705
117	0.17621	0.09193	0.30482	0.10594	-0.02816	-0.05987	0.14513	0.27114	0.08	0.23097	0.1338	0.37159	0.13952	0.33058	0.11905	0.12708
118	0.15013	0.15533	0.35965	0.31916	-0.00858	0.10383	0.05245	0.28388	0.17534	0.25236	0.1975	0.3858	0.17904	0.15511	0.19658	0.13445
119	0.21123	0.33818	0.43602	0.15003	0.13199	0.19044	0.08594	0.22404	0.13494	0.24287	0.11382	0.3982	0.08057	0.21345	0.14475	0.14245
120	0.27057	0.19489	0.3093	0.1439	0.14182	0.11141	0.08638	0.24126	0.21265	0.16033	0.20015	0.45854	0.13727	0.19076	0.14577	0.18864
121	0.21206	0.28873	0.18412	0.10804	0.06376	0.15374	0.07664	0.18136	0.10099	0.13128	0.11426	0.3673	0.14674	0.17349	0.08913	0.14493
122	0.30236	0.31225	0.14974	0.072	0.14082	0.32133	0.25381	0.17012	0.17703	0.12282	0.17002	0.2889	0.13841	0.20907	0.12964	0.15559
123	0.22335	0.14664	0.17031	0.07194	0.10183	0.26615	0.17138	0.12398	0.08328	0.15795	0.09059	0.18071	0.10566	0.14492	0.07096	0.13114
124	0.25167	0.16125	0.10014	0.07982	0.16264	0.18657	0.10747	0.14182	0.13276	0.07203	0.10027	0.16928	0.02704	0.16172	0.05681	0.14921
125	0.17884	0.08906	0.09093	0.09986	0.03071	0.12353	0.16772	0.11435	0.10562	0.10615	0.08945	0.10944	-0.00551	0.10757	0.03547	0.14364
126	0.06404	0.18994	0.08018	0.07092	0.08295	0.14255	0.15536	0.09759	0.05099	0.09318	0.01166	0.13886	0.02241	0.15221	0.06715	0.17196
127	0.09391	0.11931	0.05146	0.04039	0.06002	-0.07006	0.15217	0.04522	0.03606	0.06869	0.02758	0.06944	0.04798	-0.05573	0.03889	0.12237
128	0.12609	0.11154	0.0587	0.04024	0.08176	0.04258	0.14459	0.04469	0.12559	0.07692	0.12447	0.07187	-0.01075	0.07446	0.05502	0.09855
129	-0.04326	0.00728	0.06845	0.05813	-0.00433	0.06566	0.01137	0.05091	0.08669	-0.03498	0.11366	0.06936	0.00194	0.02742	0.05578	0.06119
130	0.10509	0.04739	0.09132	0.09471	0.01254	0.19692	0.08783	0.04686	0.12251	0.09247	0.11785	0.03687	0.00726	0.03954	0.05329	0.10304
131	0.01885	0.04697	-0.01977	0.1167	0.06261	0.04062	0.02244	0.02312	0.10926	0.06259	0.09577	0.01583	-0.0052	-0.08586	0.02442	0.05948
132	0.0097	0.10893	-0.0153	0.09552	-0.00706	0.34909	0.0015	0.04693	0.15718	0.07391	0.16864	0.01992	0.04259	-0.01452	0.00283	0.03658
133	-0.08029	0.13746	0.01817	0.04499	0.02154	0.18565	0.04601	0.00178	0.1037	0.05663	0.09458	-0.01669	0.04459	0.03573	-0.0367	0.03913
134	0.04817	0.16391	0.02756	0.03362	0.11547	0.15279	-0.02649	0.0876	0.12496	0.03914	0.11357	0.03063	0.01554	0.01234	0.000234358	0.07003
135	-0.01486	0.16394	-0.02573	0.02171	-0.00978	0.10168	-0.10667	0.01148	0.03841	0.02817	-0.0056	9.94168e-05	-0.0108	-0.00682	-0.03869	0.01682
136	0.0625	0.11629	-0.02434	-0.04591	0.00717	0.04108	0.00589	0.00838	-0.00337	0.03296	-0.01098	0.01799	-0.02985	-0.01186	0.00922	0.0091
137	0.00192	0.10616	-0.00174	0.01536	0.09641	0.05485	0.0116	-0.03637	-0.03438	0.04362	-0.05032	-0.02257	-0.01986	-0.048	-0.00184	0.04071
138	-0.06813	0.18968	-0.01895	0.06672	0.01076	-0.02879	0.00113	-0.0088	0.07727	0.03839	0.04892	-0.02783	-0.03011	-0.09815	0.03625	0.0054
139	0.04917	0.09361	-0.04945	0.07153	0.09531	0.07698	0.10777	-0.01685	-0.01492	0.02641	-0.02385	-0.0436	0.04091	-0.10927	0.02135	0.00584
140	0.00292	0.08011	0.0021	0.07944	-0.00657	0.14715	-0.02715	-0.01174	-0.05673	-0.00194	-0.02355	0.02094	0.00596	0.03531	0.00894	0.02989
141	-0.02699	-0.00563	0.01604	-0.04118	0.00813	-0.1214	-0.0232	0.00636	0.11388	0.00281	0.09182	-0.05374	0.02258	0.04796	0.04275	0.0234
142	0.06616	0.05016	0.02994	-0.08207	0.01823	-0.04445	-0.03534	0.01929	-0.02853	-0.0196	0.03594	-0.00431	0.05273	0.06896	0.01968	0.04913
143	0.01654	0.03861	0.01513	0.11425	0.05838	-0.06068	-0.05105	-0.00986	0.07715	-0.02815	0.10026	-0.04782	0.02228	-0.05031	0.02878	0.04108
144	0.02293	-0.01171	0.00704	0.06907	0.12595	-0.07185	0.06213	-0.0416	0.0287	-0.00797	0.03936	-0.046	-0.02294	-0.01393	0.01119	0.05366
145	0.0056	0.01051	0.026	0.10622	0.13407	0.01169	0.06769	-0.01741	0.06328	0.02249	0.06286	0.01358	-0.0107	0.00236	0.05096	0.0492
146	0.00775	0.13493	0.00794	0.11347	-0.09161	0.24353	0.04501	-0.04611	0.01536	-0.00643	0.02886	-0.04217	-0.02204	-0.00823	0.0234	0.0263
147	0.05455	-0.00771	0.00997	0.05323	0.14759	-0.01787	0.07867	-0.02345	0.00419	-0.02415	0.00109	0.02402	-0.02093	-0.01095	0.02841	0.0644
148	-0.00591	0.04274	0.00615	0.0173	0.05848	0.02048	0.04517	-0.03803	0.01095	0.01849	0.01963	-0.00345	0.00973	0.13797	0.02901	0.04121
149	0.12505	0.03484	-0.00666	0.04689	0.01141	0.54431	0.07659	-0.00867	0.00157	0.01664	-0.0129	-0.04288	0.0405	0.00012571	0.04434	0.0244
150	0.14995	0.09232	0.01322	-0.04438	0.06532	-0.06258	0.01308	0.01951	-0.08559	0.01985	-0.10964	-0.01102	0.04173	-0.000151015	0.05179	0.06161
151	0.08255	0.13126	0.05344	0.10093	0.1028	0.0741	0.03362	0.03808	0.02855	0.00204	0.03881	0.02329	-0.04761	0.0557	0.0205	0.07377
152	0.24383	-0.01673	0.07762	-0.07628	0.01629	-0.11672	0.06513	0.00939	-0.02997	0.02343	-0.03032	-0.02993	-0.02964	-0.00636	-0.000251612	0.04539
153	0.21658	0.11647	0.07698	0.12147	0.13336	0.2233	0.06583	-0.01271	-0.01579	-0.0038	-0.02925	0.01672	0.06855	0.01338	0.00618	0.01967
154	0.17437	0.000462814	0.0588	0.01453	0.12843	0.15104	0.09734	-0.02414	0.02957	0.06147	0.03677	0.07956	0.08545	-0.00232	-0.00421	0.00945
155	0.23942	0.07874	0.09897	0.15565	0.20741	0.06153	0.07695	-0.00762	0.00371	-0.000346326	-0.02427	0.10206	0.11247	0.10095	0.00533	0.02316
156	0.11594	0.09196	0.10755	0.11712	0.11613	-0.08284	0.03448	0.00338	-0.03131	0.0478	-0.03794	0.08416	0.03635	0.03089	0.0037	-0.003
157	0.16428	0.13712	0.08743	0.18637	0.02548	0.02538	0.01052	0.05699	0.05443	0.10499	0.04384	0.13359	0.17945	0.02435	0.02878	0.00853
158	0.23691	0.00258	0.08752	0.08383	0.01604	-0.0766	-0.00347	0.00446	0.06896	0.03636	0.0651	0.14	0.09023	0.00166	0.02756	0.01624
159	0.14761	0.11567	0.11806	0.23064	0.01364	0.0205	0.14934	0.04696	0.00565	0.00964	0.02127	0.11883	0.13903	0.1421	0.02106	0.03917
160	0.08028	0.08907	0.17452	0.14782	0.09479	-0.13065	0.07171	0.08686	0.0184	0.03985	-0.02272	0.22115	0.0799	0.09034	0.01014	0.03776
161	0.27068	0.08075	0.19336	0.27052	0.095	0.03179	0.10242	0.09334	0.0531	0.13767	0.05881	0.22383	0.13076	0.27046	0.03394	0.06721
162	0.20328	0.07887	0.22235	0.05713	0.10028	-0.04462	-0.02926	0.05176	0.03957	0.08024	0.0352	0.24684	0.06375	0.14922	-0.000357504	0.04795
163	0.35186	0.08279	0.16131	0.269	0.09526	0.02158	0.04036	0.13498	0.08199	0.11961	0.10122	0.23846	0.08162	0.12337	0.01817	0.0336
164	0.379	0.28982	0.19206	0.3073	0.13228	0.01737	0.0797	0.04826	0.04299	0.11406	0.02702	0.22564	0.09673	0.14054	0.01425	0.04591
165	0.17705	0.06901	0.11211	0.1927	0.08846	0.00946	-0.05784	0.07858	-0.02366	0.05342	-0.05702	0.20647	0.07928	0.05922	-0.02072	0.02765
166	0.19507	0.08658	0.08067	0.12222	-0.01804	-0.09044	0.01302	0.0814	-0.0437	0.07255	-0.04252	0.14607	0.03302	0.01181	0.01916	0.02816
167	0.18747	0.09675	0.05183	0.14557	-0.04521	0.1629	-0.01962	-0.02313	-0.05175	0.000301213	-0.05076	0.12054	0.10036	-0.04664	-0.01199	0.03488
168	0.24711	0.09161	0.08567	0.07509	0.03618	0.01673	0.09312	0.03506	0.07594	0.08113	0.0513	0.04379	0.06809	0.06789	-0.02707	0.02845
169	0.15254	0.05167	0.06994	0.08115	-0.01878	0.00783	0.01248	0.009	-0.01387	0.0376	-0.0019	0.04606	0.01481	-0.01521	-0.07818	0.0249
170	0.09988	-0.00512	0.04192	0.06346	0.05214	0.10683	-0.05318	0.05951	-0.04308	0.04756	-0.02607	0.03981	0.00879	0.01792	-0.04203	0.02098
171	0.11937	0.05013	0.06852	0.06569	0.07452	-0.11937	-0.03164	0.01817	0.03662	0.0507	0.02914	0.02273	0.04469	-0.03575	-0.0553	0.01391
172	-0.01703	0.0845	0.03353	-0.03647	0.10348	-0.11568	0.08864	0.03733	-0.00865	0.02368	-0.02259	0.01571	-0.000491724	0.03028	-0.07898	0.02805
173	0.17535	-0.03353	0.06942	-0.00592	0.09805	0.0731	-0.07499	0.01617	0.03555	0.06641	0.04737	0.00286	0.00753	-0.07071	-0.06206	0.01013
174	0.26574	0.06265	0.03286	-0.03837	-0.01284	-0.08759	0.01848	0.00127	0.03643	0.03957	0.04871	-0.00906	-0.01179	-0.03661	-0.06888	0.04678
175	0.20921	-0.02979	0.06327	0.06069	-0.04416	0.17096	-0.01689	-0.0321	-0.02694	0.0338	-0.02308	0.01179	0.01635	-0.06395	-0.08703	0.00558
176	0.1508	-0.00812	0.05325	0.04007	-0.02215	0.14166	0.01805	-0.00579	-0.08697	0.02838	-0.05105	0.02644	0.03317	-0.0357	-0.04062	0.01829
177	0.16362	0.03782	0.06279	0.08018	0.03289	0.08725	0.05195	0.000490864	-0.0684	-0.0265	-0.00501	0.02411	-0.02682	-0.03587	-0.03784	0.0286
178	0.06182	-0.06809	0.00938	0.00422	0.09974	0.12836	0.0555	-0.0368	0.06234	-0.00294	0.052	-0.02019	0.05095	-0.00154	-0.02231	0.02581
179	0.00509	-0.03419	-0.03994	-0.06474	0.00509	0.07096	-0.03415	-0.0061	-0.06359	0.02297	-0.03828	0.02715	0.0547	-0.052	-0.03213	-0.000199797
180	-0.0242	-0.02552	0.01505	-0.02201	0.12275	0.10051	-0.01595	0.04147	0.04612	0.01081	0.05932	0.02235	0.0098	-0.09173	-0.04205	0.02042
181	0.00105	-6.76692e-06	0.02914	0.03736	-0.00927	0.14343	0.11291	0.02758	0.00787	0.02773	0.04832	0.00698	0.04484	0.03478	0.05177	0.01821
182	0.0388	0.04021	0.00218	0.01009	0.06219	0.13086	-0.01877	-0.00261	0.10439	-0.01158	0.11454	0.06356	0.01362	-0.02641	0.01405	0.02882
183	-0.02681	0.04198	0.00868	0.07721	-0.01099	0.01355	0.0811	0.00113	-0.04523	0.07707	-0.04457	0.03182	0.00128	-0.04647	-0.03571	0.0168
184	0.03657	0.07764	0.01773	0.03452	-0.0304	0.10346	0.0309	0.00297	0.00652	0.0222	0.02416	-0.00156	-0.00194	-0.06571	-0.04314	0.01089
185	-0.01403	0.06242	-0.0106	-0.01201	0.00795	-0.02379	-0.08399	0.0063	0.06807	0.04464	0.10323	0.06218	-0.04394	0.01271	0.00015155	-0.00149
186	-0.07756	0.08754	-0.02533	0.04736	0.0018	0.04994	0.0185	-0.01475	0.06169	0.03678	0.09529	0.0145	-0.01083	-0.04787	-0.03609	0.02798
187	-0.16495	-0.03522	0.01102	0.09729	0.11522	0.0389	0.06102	0.01807	0.00414	-0.04293	0.04301	0.00508	0.05426	-0.02189	-0.02237	0.02365
188	-0.03804	0.0292	-0.00956	-0.01485	0.00432	0.0379	0.05919	0.02138	0.0499	0.01443	0.08941	0.03589	-0.02221	-0.08324	-0.05562	0.00905
189	-0.04886	0.0175	-0.00933	0.05965	0.02417	-0.10734	-0.000556718	-0.03726	0.00174	0.07962	0.04988	0.014	0.03912	0.04945	-0.03421	0.02759
190	0.00547	-0.06284	0.01854	0.01434	0.06053	-0.10626	-0.05028	-0.00758	-0.00528	-0.03377	0.03452	-0.01112	0.02291	-0.03627	-0.05818	0.00948
191	-0.00759	0.03293	0.00623	0.03792	0.02686	5.71219e-06	0.0243	0.01555	-0.00584	0.01929	0.02787	-0.02385	-0.02929	0.0344	-0.03681	-0.02728
192	0.02695	0.00139	0.02382	-0.096	0.03011	0.06687	0.01006	0.03874	-0.03596	0.03277	0.02131	0.0029	0.0056	0.03197	-0.02651	-0.02673
193	-0.03299	0.13621	-0.000811937	-0.04112	-0.01934	-0.02089	0.06652	-0.01487	-0.07386	-0.00883	-0.00951	-0.01156	-0.03555	0.03835	-0.0171	-0.0128
194	-0.09855	0.00642	-0.02784	-0.0712	0.1844	0.17196	0.03874	-0.01463	-0.10565	-0.02903	-0.05729	0.00541	-0.02563	-0.01663	0.000840062	-0.01779

## Sheet: Figure 4a MAGslow_2P
FRAME	CELL 1	CELL 2	CELL 3	CELL 4	CELL 5	CELL 6	CELL 7	CELL 8	CELL 9	CELL 10	CELL 11	CELL 12	CELL 13	CELL 14
0	0.03891	0.000537761	-0.00595	0.10316	0.10101	0.04935	-0.02525	-0.02312	0.05609	-0.06037	0.00649	-0.02054	-0.01983	-0.0132
1	0.11792	-0.01674	0.03605	-0.06453	0.09794	0.06262	0.03261	-0.01194	-0.0382	0.16115	-0.0276	0.01815	0.11461	0.00168
2	0.13464	-0.01153	-0.02723	-0.0333	-0.06702	-0.12764	-0.03245	0.03527	0.08752	-0.2247	-0.03968	-0.02995	-0.01548	-0.0491
3	0.07817	0.03388	-0.00805	0.12617	-0.01646	0.07016	-0.03633	-0.04888	0.02123	0.19573	-0.05324	-0.05389	0.0072	0.12157
4	0.04797	0.01917	0.03978	0.17519	0.04007	0.16834	0.06171	-0.08002	0.00387	0.02214	0.11538	0.0515	-0.01604	-0.02522
5	0.08541	0.02764	0.0982	0.00965	0.09342	0.11321	-0.01342	-0.02744	-0.04756	-0.06685	0.1073	-0.19711	0.04119	0.10356
6	0.03401	-0.01443	-0.01361	0.04747	0.01322	0.14245	-0.01196	0.02847	0.01739	0.17044	-0.05253	-0.08614	0.08432	0.07555
7	0.02681	-0.02988	-0.09863	0.05567	0.12534	-0.06055	0.04558	0.04507	-0.03448	0.20792	0.22616	0.17032	0.07982	0.08088
8	0.15186	0.00634	-0.03143	-0.11747	0.0315	0.31485	0.19181	0.08015	0.06662	-0.18658	0.134	-0.06997	0.05519	0.04469
9	0.05988	-0.05364	0.0738	0.0834	0.04132	0.05589	0.07448	0.1094	-0.06052	0.16033	0.0136	0.22935	0.09683	0.0566
10	0.12321	-0.01327	-0.06501	0.0015	0.00899	0.0865	0.07488	0.20765	-0.01045	0.07938	-0.0109	0.14223	-0.11294	-0.06115
11	0.00284	-0.02159	-0.04606	0.10962	-0.00402	-0.03669	0.04588	0.11119	0.1668	0.02708	0.05824	-0.02962	0.10995	-0.05259
12	0.0124	0.01346	0.04124	0.03102	0.0066	0.1448	0.05741	0.02309	0.14404	-0.01884	-0.11042	0.04847	-0.09296	0.05614
13	0.02578	-0.01661	-0.00612	-0.09426	0.00591	0.05061	-0.00142	0.05173	0.1504	-0.24687	0.10697	-0.0574	-0.04259	0.02748
14	-0.0238	-0.01735	-0.01848	0.20802	0.02582	0.06274	0.10527	-0.09349	0.28098	-0.12495	0.0156	0.02084	0.02446	-0.06084
15	0.11848	-0.00981	0.09038	0.09677	-0.02847	0.12516	-0.0493	-0.00251	0.15672	0.08095	0.01128	-0.18469	-0.01368	0.17767
16	0.19293	0.00808	0.17398	0.41283	0.08265	0.02289	0.19715	0.1156	0.34303	0.04382	-0.06143	0.35552	0.37477	0.28417
17	0.34184	0.08431	0.2086	0.36341	0.15254	-0.04047	0.24095	0.02849	0.46551	-0.01437	0.17552	0.06758	0.40355	0.41922
18	0.38195	0.11441	0.31653	0.59783	0.23093	0.1579	0.21046	0.11064	0.62742	0.28029	0.10006	0.06802	0.3356	0.3785
19	0.45137	0.19917	0.38342	0.634	0.30295	0.50239	0.32272	0.04926	0.68659	0.51172	0.28938	0.30829	0.50324	0.47539
20	0.47291	0.1896	0.32307	0.44923	0.40495	0.2186	0.4279	0.14564	0.85801	0.19719	0.48454	-0.04471	0.51051	0.4775
21	0.50323	0.19832	0.53527	0.60711	0.45648	0.58348	0.44642	0.13659	0.76921	0.36723	0.49864	0.37245	0.71553	0.67374
22	0.51093	0.29763	0.52547	0.49494	0.63799	0.43758	0.42869	0.14529	0.99172	0.13213	0.20503	0.18368	0.70383	0.50108
23	0.57201	0.40733	0.59991	0.70927	0.6852	0.54768	0.42086	0.26818	0.91166	0.35962	0.24983	0.12136	0.65452	0.52901
24	0.5902	0.49754	0.58846	0.78954	0.66157	0.55507	0.55625	0.39406	0.82615	0.34757	0.26677	0.3607	0.71192	0.72866
25	0.50942	0.63421	0.65167	0.65671	0.79639	0.37325	0.53485	0.51627	0.70766	0.35976	0.35275	0.34412	0.52411	0.8032
26	0.70409	0.77887	0.72741	0.72809	0.85279	0.46954	0.62054	0.50374	0.86977	0.63471	0.33872	0.28836	0.62961	0.78278
27	0.75021	0.72535	0.63797	0.46564	0.77754	0.52814	0.65371	0.73829	0.8912	0.3775	0.37608	0.40762	0.70742	0.79433
28	0.77239	0.85471	0.73042	0.68672	0.81881	0.55087	0.61017	0.81616	0.98753	0.5369	0.57359	0.41208	0.71705	0.88507
29	0.8801	0.91811	0.87169	0.59312	0.73888	0.54497	0.49938	0.86013	0.67308	0.47831	0.31557	0.56077	0.78535	0.72208
30	0.93403	0.9558	1	0.72719	1	0.72456	1	0.97171	1	0.97582	1	0.90275	0.97934	1
31	0.90592	1	0.95362	0.76866	0.84206	0.61169	0.93291	1	0.94589	1	0.57979	0.9492	0.92784	0.98144
32	0.73893	0.8207	0.88168	0.73797	0.88885	0.89324	0.81225	0.84428	0.81796	0.66667	0.71377	0.80399	0.75275	0.63514
33	0.75714	0.87609	0.82795	0.57141	0.81764	0.82881	0.79941	0.54629	0.70346	0.74831	0.30972	0.68201	0.58605	0.65723
34	0.70689	0.90562	0.64886	0.61288	0.73693	0.93697	0.58593	0.51538	0.52627	0.51791	0.46062	0.71801	0.53233	0.49704
35	0.71098	0.90358	0.70041	0.63491	0.82053	0.49277	0.64298	0.51323	0.55226	0.41216	0.42707	0.49606	0.47129	0.49617
36	0.5867	0.76257	0.47517	0.43249	0.673	0.4846	0.55436	0.47432	0.56552	0.16948	0.38095	0.31931	0.37536	0.60442
37	0.48918	0.70345	0.51022	0.39226	0.60434	0.40313	0.35103	0.52787	0.42905	0.52722	0.3474	0.3109	0.28876	0.45211
38	0.37542	0.72321	0.34784	0.41953	0.57306	0.48521	0.38313	0.52484	0.17671	0.48772	0.26586	0.3119	0.33572	0.32606
39	0.19647	0.50498	0.24335	0.36803	0.5614	0.46646	0.22465	0.34266	0.25861	0.25612	0.24486	0.2527	0.25408	0.39086
40	0.25488	0.45389	0.25623	0.25414	0.66595	0.20117	0.21817	0.30373	0.28465	0.33868	0.31155	0.28603	0.35708	0.20343
41	0.19443	0.43353	0.16478	0.20257	0.39489	0.35599	0.07805	0.29813	0.16299	0.1007	0.06684	0.33317	0.21204	0.01494
42	0.21954	0.38174	0.12329	0.28679	0.46798	0.45421	0.16161	0.27267	0.03368	0.13488	-0.06931	0.26543	0.15484	0.18431
43	0.12544	0.20017	0.18816	0.29849	0.35814	0.31218	0.14736	0.22359	-0.06127	0.16708	0.00882	0.2935	0.14754	-0.03365
44	0.13608	0.18903	0.07971	0.33853	0.28061	0.47395	0.0175	0.04933	0.0516	-0.03586	0.00113	0.11644	0.20388	0.06528
45	0.05894	0.14461	0.04831	0.29119	0.24697	-0.08487	-0.00698	0.04304	-0.01123	-0.02389	-0.01886	0.07898	0.03473	-0.05319
46	-0.03377	0.12156	-0.01175	0.17671	0.22151	0.22244	0.09806	-0.03386	0.09575	0.15975	0.09225	-0.00336	0.14045	0.06393
47	0.09654	0.03423	-0.00389	0.17185	0.21901	-0.03155	0.03927	0.02165	0.07483	0.23029	0.20504	-0.01114	0.22304	0.01329
48	-0.01717	0.02292	0.05945	0.03879	0.10104	0.07772	0.10107	0.03693	0.05639	0.08779	0.03913	0.06387	-0.02621	0.10359
49	-0.03618	0.04257	0.05164	0.04712	0.10902	0.21969	0.14233	-0.06237	-0.02152	0.0258	0.08713	-0.03574	-0.04037	-0.1081
50	-0.05742	-0.01921	0.09064	-0.01176	0.03154	0.08639	0.11101	0.13205	0.02355	0.11575	-0.11584	0.09616	0.05993	-0.09153
51	-0.01109	-0.04814	0.11495	-0.01133	-0.02753	0.02733	0.12399	0.11708	0.10133	-0.2416	-0.14195	-0.06331	-0.02078	0.04173
52	-0.05052	0.07006	-0.05479	-0.01846	0.07789	-0.05496	-0.02222	0.14546	0.13968	0.09108	-0.19866	0.09966	0.25247	-0.01418
53	-0.03051	-0.01081	0.03404	0.00835	0.02767	0.16411	0.05603	0.0374	0.0992	0.04684	0.06102	-0.12033	0.17872	-0.04733
54	-0.04148	-0.0313	-0.06608	0.01242	0.07924	0.18999	0.00969	0.06054	0.06429	0.000625285	-0.04806	0.11093	0.29015	0.0426
55	-0.0036	0.02152	-0.0031	0.0517	0.15059	-0.03383	-0.04715	0.03998	0.08972	-0.00465	0.17308	0.07841	0.36063	-0.01814
56	-0.04047	-0.0329	0.06341	0.04436	0.06838	0.30561	0.08298	-0.03955	0.09476	0.167	0.14757	0.07807	0.56301	-0.00129
57	0.02826	0.11543	0.10587	0.06536	0.19728	0.22581	0.08653	0.01699	-0.05455	0.39507	0.21547	-0.10393	0.58559	0.14899
58	-0.03371	-0.00853	-0.00959	0.01799	-0.00305	0.16387	0.08518	0.03459	0.02945	-0.01229	-0.02644	0.10457	0.4942	0.01942
59	0.08898	0.00199	0.10046	-0.02508	0.04885	-0.042	-0.0105	-0.01365	0.13947	-0.06974	-0.09698	-0.00758	0.42681	0.09101
60	0.24369	0.09277	0.22384	0.28776	0.06699	0.36143	0.37413	0.0988	0.34675	0.5073	0.35658	0.42764	0.56954	0.23142
61	0.45586	0.20543	0.48295	0.30744	0.10459	0.12076	0.31591	0.21961	0.42125	0.18477	0.21528	0.58223	0.56299	0.27756
62	0.681	0.22287	0.50156	0.49784	0.16675	0.33835	0.43235	0.15223	0.57091	0.65886	0.75529	0.59845	0.41406	0.49133
63	0.76427	0.28482	0.52261	0.44716	0.16966	0.20278	0.58913	0.1487	0.6323	0.412	0.28678	0.64731	0.52072	0.22566
64	0.88177	0.43021	0.72894	0.70448	0.27673	0.55286	0.81693	0.08862	0.44311	0.52237	0.3896	0.85496	0.53967	0.40145
65	0.80699	0.33041	0.72206	0.54584	0.27618	0.4138	0.72761	0.13069	0.66456	0.38466	0.38648	0.77991	0.39774	0.44728
66	0.92877	0.45612	0.98138	0.85073	0.25907	0.51557	0.75448	0.16233	0.78687	0.69152	0.64404	0.75549	0.58106	0.58422
67	0.71222	0.44406	0.8122	0.7504	0.35661	0.57518	0.67011	0.13365	0.71834	0.63677	0.69252	1	0.55456	0.4968
68	0.77637	0.4966	0.92592	0.84984	0.29443	0.62198	0.80093	0.16013	0.80943	0.59277	0.45472	0.97362	0.68743	0.59252
69	0.72008	0.39321	0.91882	0.76954	0.35668	0.5492	0.77702	0.22781	0.67088	0.52679	0.71799	0.92808	1	0.59819
70	0.83406	0.40052	0.90013	0.80012	0.28512	0.83325	0.95771	0.26718	0.83517	0.67931	0.54759	0.75472	0.84773	0.74618
71	0.78025	0.45455	0.70495	0.88651	0.28964	0.57689	0.87258	0.35927	0.60184	0.6206	0.36238	0.64498	0.88584	0.75328
72	1	0.50079	0.80766	0.96566	0.30258	0.54933	0.88334	0.43534	0.74352	0.34614	0.62915	0.60502	0.84121	0.80401
73	0.88577	0.44765	0.69032	0.93914	0.40562	0.71252	0.81392	0.4169	0.81618	0.51124	0.90646	0.38206	0.77608	0.82694
74	0.93936	0.42284	0.91587	1	0.44304	0.76674	0.86608	0.46754	0.66941	0.65282	0.70374	0.77371	0.78525	0.74907
75	0.66997	0.38543	0.74489	0.69654	0.474	0.51242	0.86459	0.47564	0.53744	0.44447	0.51058	0.46348	0.68955	0.52524
76	0.69906	0.35879	0.64612	0.72203	0.43833	0.78572	0.88612	0.45083	0.66133	0.3509	0.46304	0.69427	0.45394	0.5229
77	0.66841	0.28024	0.5313	0.4172	0.48698	0.80635	0.51952	0.44062	0.43788	0.49644	0.30197	0.66081	0.30612	0.48061
78	0.63213	0.27403	0.48114	0.36279	0.54434	0.55832	0.63051	0.47441	0.45458	0.33919	0.43156	0.38292	0.41872	0.42484
79	0.4545	0.17576	0.35523	0.50835	0.4937	0.42306	0.49123	0.26617	0.16883	0.00637	0.34187	0.2753	0.50014	0.25884
80	0.44479	0.17066	0.35526	0.3703	0.45436	0.22281	0.40278	0.34559	0.43175	0.14021	0.38015	0.2555	0.62734	0.28363
81	0.47811	0.19988	0.53422	0.30477	0.43546	0.44188	0.48675	0.20867	0.10985	0.03739	0.24832	0.1563	0.77268	0.12993
82	0.22085	0.08472	0.1488	0.1779	0.39332	0.4981	0.46778	0.29287	0.11078	0.35137	0.24233	0.02232	0.70667	0.24656
83	0.34581	0.1281	0.26843	0.16617	0.33481	0.04324	0.24981	0.19537	0.08645	0.00292	0.02391	0.13617	0.55671	0.16076
84	0.06088	-0.00909	0.23123	0.08937	0.29415	0.27441	0.44312	0.1965	0.01527	0.13194	0.19739	0.27051	0.6656	0.24302
85	0.3342	0.00646	0.15861	0.04622	0.26489	-0.04458	0.18284	0.18894	-0.12691	0.1604	-0.01803	0.08223	0.58489	0.08683
86	0.15832	-0.01563	0.30258	0.03097	0.33682	0.09326	0.40313	0.20977	0.10044	0.23074	0.00173	0.16932	0.19284	0.1776
87	0.17753	-0.001	0.19445	-0.11318	0.23018	0.09993	0.11935	0.14286	0.04884	0.11559	0.05334	0.18202	0.0485	0.03072
88	0.14573	-0.00444	0.07949	0.08026	0.20493	-0.02111	0.2152	0.06195	0.06942	0.05735	-0.00441	0.22995	0.01004	0.04068
89	0.04096	0.01756	0.05359	0.00798	0.06791	0.07045	0.168	0.10865	0.02642	-0.03654	-0.03729	0.000699682	0.05823	0.0353
90	0.00975	0.02038	0.0537	0.10606	0.03455	-0.22698	0.17139	-0.02001	0.14031	0.00694	0.17781	-0.02498	-0.01927	-0.05665
91	-0.01263	-0.05483	0.01513	-0.12151	0.12722	0.04117	0.22307	0.14427	-0.06983	0.09742	-0.05592	-0.19945	-0.00727	0.12623
92	0.10698	0.03024	0.04108	0.00648	0.06309	-0.02579	0.10063	0.04481	0.11296	0.15135	-0.15098	0.04616	-0.04317	0.05702
93	0.07378	-0.00353	-0.11232	0.08994	0.02493	0.15532	0.00636	0.02495	-0.01862	-0.23273	0.08329	-0.03078	0.11697	0.14922
94	0.00372	0.03202	-0.00531	0.13479	0.02578	0.04293	0.03572	0.01161	-0.02609	0.04985	0.04183	-0.22722	0.00426	0.09223
95	0.03568	-0.00204	-0.09013	0.1531	0.04676	-0.08386	-0.00191	-0.03265	-0.00647	0.000393494	0.09651	0.02169	-0.05437	0.05764
96	0.04816	-0.01556	0.16803	-0.07454	-0.01442	0.01129	0.05775	0.03937	0.1254	0.21581	0.15652	0.06962	0.01065	-0.01972
97	0.02912	0.03852	0.26588	0.21269	-0.0029	0.01587	-0.05626	-0.07434	0.10989	-0.06684	0.25038	0.31113	-0.04909	0.0517
98	-0.01717	-0.00729	0.19281	0.17062	0.08776	0.01471	-0.10445	0.05125	0.02245	-0.0499	-0.05873	-0.00883	-0.13253	0.02362
99	-0.09319	-0.02775	0.12737	0.1355	0.0353	-0.0633	0.09274	-0.01407	-0.00915	0.14065	-0.04669	-0.08897	-0.02448	0.07267
100	-0.01961	0.03824	0.21307	0.09507	-0.04759	0.03126	-0.03264	-0.05101	0.03118	-0.05421	0.23955	-0.08405	-0.10857	-0.01203
101	0.0487	0.001	0.11184	0.10241	-0.00684	0.07338	0.10445	0.03592	0.02297	0.12997	0.13629	-0.02489	-0.08298	0.08332
102	0.04483	0.02802	0.16175	0.18421	0.02548	-0.18693	0.24715	-0.02325	-0.02345	0.14422	-0.04137	-0.10236	-0.01907	0.02102
103	0.0527	0.01718	0.17069	0.15224	0.06688	0.08946	-0.01354	0.13431	0.15767	0.14086	0.08695	-0.05123	0.07363	0.12809
104	-0.00697	-0.000329404	0.25971	0.16949	-0.03314	-0.00777	0.122	0.05937	0.04376	0.0544	0.08764	0.02636	-0.0285	0.08342
105	0.07042	0.0721	0.17533	0.19397	0.00282	0.23939	0.17609	0.01707	0.15783	0.13396	-0.04943	0.03262	-0.02795	0.13191
106	0.07862	0.11477	0.34456	0.16229	0.08552	-0.04626	0.10442	0.07133	0.17694	0.21247	0.13648	-0.0954	0.09574	0.03815
107	0.08846	0.14523	0.30496	-0.05632	0.06025	0.11371	0.21176	0.03578	0.12405	0.02048	0.20225	0.0026	0.05854	0.19947
108	0.10533	0.07552	0.29187	0.08839	0.03412	0.16574	0.0811	0.1049	-0.10915	0.12736	0.35768	0.01389	-0.00844	0.09385
109	0.25071	0.17484	0.23745	0.1552	0.03212	0.13584	0.16893	0.03078	0.35012	0.27378	0.18142	-0.02478	0.0364	0.14755
110	0.18168	0.17507	0.20398	-0.09317	0.08194	-0.000447781	0.18152	0.01772	0.20068	-0.01752	0.09187	0.02902	-0.0533	0.04839
111	0.07476	0.11937	0.20334	0.07698	0.03015	-0.0453	0.07041	0.03035	0.23783	0.39106	0.18239	0.24793	0.05359	0.15814
112	0.1997	0.22152	0.21588	0.13867	0.13725	0.32286	0.13523	0.000402813	0.05871	0.14085	0.22427	0.02651	0.06235	0.1924
113	0.19807	0.19409	0.21734	0.1338	0.15803	0.34671	0.18848	0.03945	0.22514	0.37523	0.23831	0.26685	-0.06338	0.14985
114	0.28003	0.24327	0.20777	0.0891	0.07917	0.31646	0.3238	0.00656	0.16403	0.42265	0.35084	-0.04591	0.08679	0.12969
115	0.24464	0.22939	0.27605	0.21937	0.00153	0.34701	0.40116	0.14925	0.16812	0.10604	0.39335	0.25313	0.06917	0.35134
116	0.39104	0.27194	0.35044	0.25897	0.13944	0.44981	0.16591	0.11858	0.24263	0.15043	0.35491	0.27727	0.03852	0.23311
117	0.36969	0.23308	0.25123	0.15339	0.10698	0.53346	0.31308	0.19242	0.29466	0.03653	0.43012	0.32636	0.02077	0.10684
118	0.46036	0.20837	0.37726	0.28924	0.13754	0.5867	0.24321	0.27735	0.18473	0.34352	0.12802	0.45581	0.23824	0.35001
119	0.42144	0.15995	0.32881	0.34555	0.18839	0.54023	0.36896	0.39347	0.21631	0.39444	0.67845	0.35415	0.26631	0.32173
120	0.58188	0.24422	0.54254	0.46297	0.2911	1	0.5144	0.30363	0.29746	0.48128	0.66662	0.51405	0.33157	0.38952
121	0.63083	0.19076	0.26064	0.26637	0.24932	0.67938	0.53569	0.3042	0.43471	0.45048	0.19474	0.74316	0.16744	0.33262
122	0.73876	0.25006	0.22703	0.28194	0.22412	0.59659	0.3172	0.20352	0.39614	0.4747	0.3396	0.69182	0.26623	0.22874
123	0.66648	0.21823	0.30697	0.31564	0.24636	0.67655	0.32795	0.1972	0.29919	0.20766	0.24333	0.55648	0.27473	0.06392
124	0.49869	0.20587	0.36646	0.40919	0.32634	0.70894	0.32617	0.21678	0.44094	0.21613	0.39875	0.47341	0.19826	0.2104
125	0.39399	0.08353	0.38613	0.14788	0.25858	0.57909	0.26172	0.08128	0.32423	0.36605	0.35471	0.39946	0.17614	0.21618
126	0.5411	0.12542	0.19806	0.10384	0.2734	0.66639	0.31552	0.22741	0.3579	0.51445	0.38131	0.3368	0.17499	0.22303
127	0.4823	0.0935	0.153	0.18045	0.17171	0.52515	0.11747	0.18175	0.36377	0.30655	0.31438	0.40458	0.13363	0.23639
128	0.36196	0.07331	0.18225	0.26946	0.13347	0.43661	0.1379	0.27423	0.34204	0.28074	0.31385	0.30047	0.09583	0.21449
129	0.2357	0.0706	0.1783	0.19048	0.09283	0.23022	0.25715	0.28898	0.1871	0.29693	0.3922	0.32218	0.23511	0.11223
130	0.31937	0.05727	0.17205	0.13848	0.09323	0.4881	0.19166	0.13512	0.20139	0.06902	0.29852	0.29735	0.18054	0.14955
131	0.22925	0.07319	0.04547	0.10205	0.03471	0.2993	0.18872	0.26148	0.1682	0.44605	0.25509	0.13049	0.1055	0.05597
132	0.08826	-0.00678	0.01675	0.294	0.12544	0.23274	0.19055	0.11046	0.10367	0.21556	0.10781	0.16388	0.23375	0.25564
133	0.18938	-2.85861e-05	0.00928	0.20341	0.14859	0.31753	0.10251	0.11574	0.18153	0.22765	0.48103	0.10294	0.15403	0.20136
134	0.25732	0.0328	0.10355	0.16668	0.09124	0.54764	0.17701	0.10755	0.12865	0.14984	0.40763	0.23051	0.18186	0.15066
135	0.02304	-0.0304	0.04538	0.10198	0.01516	-0.03679	0.00619	-0.00406	-0.02611	0.08296	0.19246	0.06957	0.00596	-0.01416
136	-0.000270933	-0.0069	-0.08885	0.09101	0.05365	0.23414	0.00975	0.06845	0.12064	0.02122	0.15499	-0.10981	0.0087	0.1083
137	0.03967	0.07552	-0.06446	-0.01206	0.00362	0.13347	0.13735	-0.00943	0.09881	0.06863	0.31417	0.16133	0.10111	0.06581
138	0.05808	0.09571	0.09436	0.14581	-0.04468	-0.102	0.15207	0.06105	0.11504	-0.13728	0.22037	0.16675	0.01545	0.0503
139	0.10973	0.07466	-0.12226	0.05709	0.01377	0.30495	0.09611	-0.03021	0.12075	0.11693	0.35691	0.12927	0.09184	-0.01317
140	-0.01017	0.05151	0.11843	0.0337	-0.07583	-0.0546	0.08931	6.22803e-05	0.07625	0.0946	0.16101	0.18743	0.06387	0.16249
141	0.03514	0.06326	0.0392	0.06598	0.00776	0.21471	0.19376	0.05955	0.08913	-0.01689	-0.03264	0.22895	-0.06608	0.10677
142	0.1749	0.10088	0.14618	0.10005	0.09347	0.26655	0.1959	0.07706	0.24749	-0.01421	0.03389	0.17946	0.0835	0.04479
143	0.16074	0.15219	-0.04877	0.000418243	0.03188	0.03342	0.13989	0.03188	-0.01145	0.17967	-0.03078	-0.03038	0.08669	0.07254
144	0.17052	0.09288	-0.03302	0.13097	-0.00121	0.3435	-0.03304	0.0582	0.00769	0.2169	0.08088	0.15343	0.13307	-0.04431
145	0.05714	0.11083	0.14834	-0.02433	0.01317	0.23766	0.12795	-0.02095	0.01695	0.25583	0.11534	-0.01418	-0.01144	0.03074
146	0.10634	0.04588	0.06335	0.05027	0.02855	0.08728	0.14255	0.00174	-0.05047	0.04265	-0.03105	0.31442	0.16452	0.17914
147	0.11716	0.08409	0.22876	-0.05948	0.02653	0.2074	0.10146	0.06546	0.24345	-0.00435	0.28595	0.0189	0.16647	0.02565
148	0.12976	0.03886	0.00864	0.18075	0.01745	0.27869	-0.04683	0.03167	0.02561	0.1006	0.20871	0.06239	0.0559	-0.0746
149	0.04771	0.03433	0.15179	0.09635	-0.01499	0.38543	0.12162	0.08326	0.08273	0.11152	-0.1296	-0.03765	0.23756	-0.0581
150	0.08824	0.01561	0.21494	0.14952	0.15639	0.43952	0.16984	-0.04423	-0.0126	-0.05828	0.07238	0.12778	0.01899	0.09861
151	0.07691	0.07645	0.06186	0.14084	0.11348	0.04476	0.26659	0.05896	0.36713	0.09352	0.11901	0.2309	0.17805	0.05097
152	0.02657	-0.04776	0.20703	-0.02505	0.2094	-0.02433	0.284	0.03266	0.17083	0.09337	0.16326	0.21167	-0.00301	0.02114
153	0.15959	0.04589	0.28884	0.20795	0.30111	0.08806	0.3536	0.0487	0.3011	0.465	0.19832	0.52245	0.04211	0.03922
154	0.14569	-0.00562	0.11156	0.00691	0.23432	0.09856	0.20934	-0.00726	0.15209	0.08854	0.0048	0.30775	-0.00561	0.02856
155	0.12436	-0.01124	0.42206	0.1864	0.22332	0.30921	0.34272	0.04828	0.36328	0.15846	-0.08222	0.28585	0.15235	0.10928
156	0.29706	0.05533	0.34523	0.14074	0.15537	0.14013	0.28923	-0.00488	0.35154	0.07887	0.3162	0.32227	0.21226	0.22709
157	0.47243	0.12883	0.33962	0.28343	0.14882	0.30839	0.36424	0.000443518	0.3778	0.52116	0.52643	0.2011	0.26457	0.15872
158	0.37325	0.13081	0.33005	0.2194	0.11276	0.14843	0.28089	0.09502	0.40734	0.15987	0.27665	0.49743	0.40653	0.09383
159	0.51107	0.20252	0.35547	0.17588	0.1278	0.15203	0.42911	0.1467	0.3238	0.36002	0.37869	0.54602	0.32439	0.17099
160	0.35204	0.27548	0.39451	0.29419	0.13343	0.36477	0.40072	0.13225	0.4447	0.10318	0.181	0.37085	0.23442	0.11851
161	0.36254	0.3044	0.56582	0.35095	0.1175	0.51134	0.42271	0.13036	0.45101	0.62417	0.24001	0.34676	0.27031	0.06981
162	0.43306	0.32023	0.40373	0.16247	0.10411	0.5213	0.41398	0.30167	0.43958	0.50182	0.08138	0.30886	0.25482	0.05053
163	0.38845	0.32098	0.383	0.26435	0.22436	0.62758	0.49109	0.24393	0.66553	0.57597	0.39572	0.31506	0.15849	0.22918
164	0.44479	0.39045	0.40122	0.42096	0.06673	0.49861	0.48974	0.31397	0.5949	0.69729	0.37116	0.43254	0.16781	0.28294
165	0.20801	0.27279	0.33952	0.20314	0.10955	0.61238	0.34346	0.26488	0.58994	0.52779	0.22136	0.43325	0.13056	0.16517
166	0.30016	0.33673	0.29999	0.25826	0.13735	0.37032	0.32378	0.29147	0.59124	0.111	0.16172	0.22279	0.25314	0.10903
167	0.22677	0.2578	0.41881	0.35225	0.17373	0.62925	0.31287	0.22278	0.52752	0.09813	0.35082	0.17006	0.16877	0.10352
168	0.07234	0.27365	0.32751	0.02317	0.2511	0.11626	0.25287	0.25401	0.4531	-0.01966	0.1397	0.02652	0.11947	0.08003
169	0.10653	0.25748	0.26767	0.32145	0.11915	0.29931	0.2666	0.23076	0.34379	0.1253	-0.03274	0.15499	0.07861	0.10947
170	0.08164	0.2075	0.33464	0.04968	0.22174	-0.02922	0.15604	0.26825	0.31085	0.17975	0.12379	0.03947	0.11352	0.03644
171	0.15196	0.16745	0.34178	0.35327	0.25067	0.28009	0.20974	0.22752	0.17318	-0.06874	-0.07763	-0.08004	-0.03824	0.07805
172	-0.04504	0.15806	0.155	0.18358	0.17542	0.40435	0.11713	0.1288	0.15364	-0.21834	-0.03728	-0.05534	0.00846	-0.0926
173	0.11225	0.14635	0.12101	0.11797	0.09691	0.15115	0.05404	0.24383	0.13026	0.11547	0.03256	0.20192	0.02913	0.19527
174	-0.08257	0.09629	0.16581	0.17258	0.20213	0.13311	0.06472	0.17844	-0.07921	0.09978	-0.03031	-0.11559	0.00952	0.15241
175	0.00305	0.15862	0.1059	0.20747	0.00748	-0.07125	0.06848	0.14368	0.06039	0.06182	0.07111	0.08612	-0.02559	0.04413
176	-0.0509	0.122	0.01827	-0.01423	-0.01596	-0.0578	0.02232	0.22671	0.15661	-0.13215	-0.19075	-0.1496	0.01944	0.40406
177	0.04568	0.06068	-0.01751	0.02259	0.02776	0.0601	0.07501	0.13288	0.14995	0.01637	-0.01222	0.12178	-0.01368	0.18884
178	-0.03945	0.07548	0.02178	-0.09079	0.03605	-0.10728	-0.04948	0.05665	-0.03513	-0.12378	0.1433	-0.1444	-0.09415	0.26992
179	0.09353	0.03615	-0.02956	0.12101	0.00492	-0.19394	-0.00776	0.03617	0.000379327	-0.23301	-0.02725	0.10274	0.02355	0.1758
180	0.11008	-0.00828	0.10883	0.20061	0.06069	0.02261	0.06449	0.10963	-0.13253	-0.05507	0.09304	-0.01739	-0.0078	0.24042
181	0.07959	0.02396	-0.02842	0.12026	0.00293	0.16514	0.08137	0.17346	0.02599	-0.04148	0.11684	0.0444	-0.05038	0.2204
182	0.13863	0.01347	0.22597	0.08817	0.04771	-0.05069	0.04556	0.06535	-0.04158	0.00559	0.02383	0.19548	0.04623	0.18728
183	0.09014	-0.00542	0.10888	0.08011	-0.000832829	0.03791	-0.04061	-0.03455	0.05028	-0.18519	0.00844	-0.04409	0.06018	0.15063
184	0.11436	-0.00715	-0.13941	0.05914	-0.05757	-0.06748	-0.03652	0.05111	0.1287	-0.000425044	-0.02933	-0.00548	0.18072	0.12123
185	0.05751	0.01064	-0.06662	0.09914	-0.07506	-0.07437	0.0755	0.09735	-0.06011	-0.0308	0.10416	0.08111	-0.03926	0.08476
186	-0.01909	-0.04092	0.08099	0.11899	-0.02699	0.14186	0.04163	-0.00944	-0.06702	0.0648	-0.13932	0.19256	0.0848	0.12028
187	-0.00821	-0.01676	0.16739	0.08475	-0.07508	0.03244	0.03662	-0.02243	-0.07711	-0.15828	0.11766	0.03648	0.09134	0.12906
188	0.02753	0.00599	0.05282	0.02348	-0.14668	-0.00127	0.02537	0.0905	0.11902	0.12533	-0.30602	0.1437	0.07793	0.11021
189	0.14397	0.01723	0.08695	-0.02511	-0.08924	0.06029	0.05124	0.08015	0.02347	0.20471	-0.08573	-0.06135	-0.00541	-0.03499
190	-0.02112	-0.01057	-0.0593	0.0055	-0.06753	0.10555	-0.04168	0.05846	-0.16332	0.00998	0.08258	-0.18806	0.01805	0.08438
191	0.03922	0.05293	0.20013	0.04206	-0.07994	0.14385	-0.01194	0.04684	0.10493	0.1638	0.09889	0.06167	-0.02471	0.1631
192	0.02877	-0.04833	0.12646	-0.00502	-0.01127	0.03879	0.07486	0.01897	-0.05559	-0.19984	0.08028	-0.0565	-0.00236	-0.02698
193	0.01425	0.02662	0.05041	0.03914	-0.04698	-0.10801	-0.01362	-0.04774	0.03759	-0.0219	-0.04392	-0.0787	0.01633	-0.00368
194	-0.02934	-0.02143	-0.08993	-0.1004	0.01134	0.14737	-0.00331	0.0304	0.09589	-0.10065	-0.1072	0.000514102	-0.05111	0.00316

## Sheet: Figure 4a MAGslow_2P_F
FRAME	CELL 1	CELL 2	CELL 3	CELL 4	CELL 5	CELL 6	CELL 7	CELL 8	CELL 9	CELL 10	CELL 11	CELL 12	CELL 13	CELL 14	CELL 15	CELL 16	CELL 17	CELL 18	CELL 19	CELL 20	CELL 21	CELL 22	CELL 23	CELL 24	CELL 25	CELL 26	CELL 27	CELL 28	CELL 29	CELL 30	CELL 31	CELL 32	CELL 33	CELL 34
0	0.16442	0.15228	0.5139	-0.000370814	-0.23526	-0.23125	0.08166	0.04093	0.03341	0.06805	0.07058	0.03118	0.06057	0.014	-0.0204	0.01457	-0.0224	-0.02762	0.12554	0.0346	0.03374	-0.000152031	-0.02421	0.01015	0.04912	-0.01416	0.07318	0.10838	0.08298	0.06816	0.03418	0.08907	0.0028	-0.00342
1	-0.10823	-0.06099	0.34497	-0.01852	-0.19124	-0.14398	0.17294	-0.00857	0.0058	-0.06069	0.01578	0.02751	0.00415	-0.00179	0.00901	-0.04524	0.02662	0.06374	0.10081	0.02704	0.03735	0.01926	0.01519	-0.01748	0.06259	-0.00504	0.01666	-0.08834	-0.04469	-0.03403	0.01692	-0.05266	0.04564	0.03097
2	0.01016	-0.06587	0.31812	-0.00956	-0.16237	0.09523	0.10274	-0.0088	0.03975	0.03062	0.03743	0.0244	0.00916	0.02808	0.0173	-0.00754	0.01316	-0.02093	0.01029	-0.11513	0.04148	0.02725	-0.03146	0.01436	-0.02377	0.01506	0.02194	0.03328	0.0309	0.04998	-0.08058	0.03492	0.05272	0.11711
3	-0.04099	-0.01231	0.18995	0.05319	-0.15148	-0.13292	0.04004	0.07257	-0.03386	0.06287	0.04472	-0.038	0.01668	0.03623	-0.09353	0.01209	-0.03052	0.04198	0.05107	-0.13118	-0.01049	0.0063	0.04846	0.03896	0.02439	0.02778	-0.04138	0.02429	-0.00409	0.03207	-0.04212	0.12744	0.02373	-0.04533
4	0.14374	-0.05266	0.27626	0.051	-0.12211	-0.10929	0.03691	0.0812	0.01336	0.06123	-0.07201	-0.0203	0.0357	-0.07463	-0.11971	0.01831	0.15645	0.03441	-0.01364	-0.06119	0.01334	0.00319	0.02832	0.06676	0.01658	0.03804	-0.05836	0.12037	-0.01632	-0.00252	-0.02523	0.23809	0.0076	0.02646
5	0.05695	0.16971	0.25969	0.02339	-0.08878	-0.0742	0.09762	-0.02072	0.03956	0.01153	0.0303	-0.12453	-0.07707	0.09346	-0.05553	0.01994	0.10479	0.09096	0.26267	0.09164	-0.07823	0.01996	-0.02293	0.09929	0.01505	0.05901	0.03177	0.07728	0.01377	0.01756	-0.03212	0.03887	-0.05165	-0.04292
6	-0.00243	0.03234	0.12084	-0.04405	0.00536	-0.09107	0.01027	-0.02696	0.00847	-0.13743	0.02769	-0.05904	0.04325	0.12304	0.23707	0.15847	-0.02983	0.08124	0.09228	0.12862	-0.00918	0.05307	-0.06539	0.07716	-0.10183	0.19703	0.02798	0.10017	0.03565	-0.01726	-0.08561	0.13167	0.01553	0.0215
7	0.18589	0.0354	0.14662	-0.00324	0.06272	0.01018	0.04295	-0.02887	-0.01769	-0.00515	0.02709	-0.03593	-0.02096	0.32014	0.08486	0.07153	0.11137	0.07695	0.01467	0.19043	0.01976	-0.07341	-0.00081746	0.06311	-0.01889	0.28282	0.03604	0.11336	0.00272	-0.07066	-0.11226	0.059	0.09702	0.0574
8	-0.19549	-0.09404	0.01686	0.05065	0.0642	0.06939	-0.00904	0.05023	-0.03481	0.0872	-0.01237	0.00847	-0.04005	0.36913	0.01722	0.15877	0.1206	0.08326	-0.13864	0.04571	0.06886	0.02173	-0.06402	0.05374	-0.03804	0.28219	0.02308	0.21055	0.02704	0.05424	-0.01914	0.20088	0.01307	-0.06957
9	-0.143	-0.06927	0.06757	0.15101	0.13848	-0.04647	0.02446	-0.16675	-0.04533	0.06942	-0.07485	-0.06092	-0.00795	0.28655	0.2601	-0.07377	0.17429	0.06058	0.05294	0.11522	0.01027	-0.04517	-0.000304526	0.07215	-0.01224	0.32637	-0.00831	0.19599	0.11538	-0.02085	-0.02042	0.26589	0.11483	0.00303
10	0.11123	0.0501	0.03537	0.12184	0.15778	0.11883	0.11711	-0.05488	-0.00589	0.08289	0.08458	-0.03938	-0.00551	0.36705	0.15975	0.01986	0.01964	-0.04592	0.11323	0.21757	0.03773	0.00159	-0.03267	0.06693	-0.05538	0.20491	0.00556	0.05682	0.0265	0.07613	-0.10218	0.0968	0.13333	0.04008
11	0.06802	0.14792	-0.1023	0.09808	0.18413	0.03545	0.00991	-0.02555	0.03709	-0.02935	0.01736	-0.00375	0.07443	0.21046	0.07416	-0.02102	0.06587	0.02229	0.16867	0.26465	0.07853	-0.03184	0.00549	0.03904	-0.00189	0.12978	-0.02213	-0.04455	0.08436	0.18091	-0.08684	-0.07102	0.11489	0.06983
12	-0.03435	0.11439	-0.05219	0.22947	0.21995	0.06229	-0.00842	0.04045	0.02816	0.13123	0.02704	0.04729	-0.03297	0.226	-0.00577	0.03462	-0.0503	0.0793	0.13831	0.01914	0.13391	0.02247	0.10326	0.04716	0.01886	0.13259	-0.05565	0.03321	0.05695	0.10368	0.000651267	0.07489	0.07972	-0.0153
13	0.00675	-0.00385	0.14215	0.1333	0.12248	0.13993	-0.01791	0.02273	0.00531	0.06123	-0.00686	-0.00521	-0.00852	0.25799	0.0851	-0.00841	0.05041	-0.07352	0.19725	0.12646	0.08744	0.07312	-0.02949	-0.04066	0.00119	0.20909	0.04797	0.04009	-3.36623e-05	0.24128	-0.01512	-0.02988	0.15951	0.02081
14	0.07167	-0.03412	-0.10432	0.08899	0.22438	0.31481	0.04651	0.05327	-0.0036	0.13642	0.00736	0.02585	-0.04321	0.29497	0.07456	0.04331	0.09248	0.10275	0.15388	0.20462	0.11451	0.06261	0.00824	-0.01514	0.02754	0.15012	0.01359	-0.00752	0.09042	0.16114	-0.02854	-0.00116	0.20781	0.06114
15	0.21732	0.3677	-0.02909	0.13038	0.3321	0.40082	0.23256	-0.03243	0.01793	0.43452	0.00699	0.14229	0.22411	0.69931	-0.04435	-0.02601	0.13547	0.04258	0.06937	-0.13063	0.22236	-0.02726	0.05074	0.09134	0.05461	-0.09287	0.0902	0.19281	-0.00466	0.37494	0.02151	0.2956	0.09118	0.18632
16	0.24674	0.49928	0.26694	0.10462	0.5829	0.62897	0.45763	0.31538	0.12308	0.34525	0.18527	0.41228	0.60501	0.89659	0.40837	0.11167	0.36315	0.31109	0.13035	0.0999	0.47554	0.00904	0.07502	0.04236	0.06394	-0.0863	0.02386	0.22589	0.06077	0.31147	0.00373	0.22785	0.06816	0.163
17	0.38879	0.62717	0.37404	0.20963	0.67165	0.56221	0.46295	0.36203	0.17665	0.48706	0.14775	0.52125	0.64841	1	0.21163	0.15909	0.39872	0.31719	0.12755	0.46311	0.57633	0.0264	0.0037	-0.04006	0.0137	0.18568	0.00737	0.27992	0.09172	0.24995	0.01607	0.32021	0.10395	0.27101
18	0.41418	0.46809	0.2611	0.26817	0.65166	0.7388	0.59073	0.45218	0.38487	0.55565	0.32359	0.51898	0.77749	0.95354	0.3111	0.18815	0.4501	0.41889	0.21132	0.62875	0.57185	-0.04113	0.05125	0.0696	0.01205	0.269	-0.01303	0.34241	0.21966	0.27769	0.19784	0.48049	-0.07937	0.05447
19	0.54005	0.60577	0.45921	0.38021	0.67144	0.95881	0.71608	0.52973	0.42936	0.2478	0.32562	0.6248	0.94118	0.95051	0.34895	0.09759	0.72082	0.47641	0.15127	0.61703	0.66966	0.11526	0.07927	0.11751	0.16776	0.13602	0.09676	0.572	0.18979	0.32856	0.21265	0.61821	0.13779	0.29362
20	0.39575	0.49479	0.2895	0.47133	0.74001	0.65504	0.66468	0.63417	0.33208	0.29051	0.27309	0.69667	1	0.86257	0.62496	0.23067	0.65794	0.45744	0.02319	0.32522	0.73534	0.3102	0.16068	-0.0397	0.1174	0.36256	0.13137	0.64763	0.37736	0.34872	0.28603	0.5355	-0.03261	0.20041
21	0.58408	0.35485	0.45198	0.42341	0.76723	0.66825	0.64174	0.51783	0.45538	0.27762	0.38323	0.84638	0.87601	0.78997	0.43625	0.22849	0.61245	0.54399	-0.01773	0.28255	0.87468	0.39632	0.18245	-0.07939	0.11996	0.25304	0.28901	0.57486	0.29878	0.33276	0.27886	0.54272	-0.01539	0.2693
22	0.45176	0.37905	0.18136	0.37651	0.69991	0.90212	0.6751	0.6779	0.53989	0.41353	0.43303	0.91113	0.85308	0.83915	0.70996	0.25216	0.87733	0.66686	0.2082	0.74143	0.93362	0.37165	0.31357	0.0531	0.22331	0.35306	0.36053	0.61282	0.414	0.36051	0.28801	0.58416	0.05802	0.28623
23	0.80198	0.45446	0.20535	0.42167	0.90039	0.97136	0.63016	0.46488	0.48926	0.21172	0.42112	0.82047	0.88198	0.93073	0.8088	0.20926	0.71981	0.72287	0.25819	0.60455	0.84549	0.42161	0.2837	0.10784	0.29327	0.66881	0.50809	0.5208	0.41957	0.41198	0.48064	0.43621	0.15577	0.45417
24	0.7038	0.67044	0.46598	0.5032	0.82962	0.77265	0.55283	0.44412	0.55549	0.08485	0.57701	0.7917	0.87497	0.76231	0.87381	0.31081	0.72454	0.68794	0.18037	0.72694	0.81593	0.58078	0.37053	0.26513	0.42733	0.58209	0.61386	0.43133	0.49289	0.4303	0.34658	0.37735	0.2385	0.49783
25	0.66029	0.54498	0.41952	0.47632	0.83435	1	0.38995	0.66081	0.522	0.34897	0.64276	0.95168	0.84832	0.68454	0.91127	0.49065	0.73984	0.70473	0.12516	0.56523	0.965	0.74065	0.44734	0.35603	0.40491	0.60571	0.67061	0.57949	0.61518	0.51228	0.46861	0.5559	0.26488	0.47935
26	0.60855	0.59939	0.40869	0.39153	0.95676	0.85503	0.47267	0.76358	0.55327	0.33819	0.79114	0.77756	0.84135	0.71893	0.8315	0.31876	0.84863	0.64561	0.15196	0.56551	0.79789	0.75033	0.49678	0.41137	0.59766	0.88554	0.81925	0.51791	0.75758	0.57256	0.42265	0.48448	0.17177	0.71727
27	0.6188	0.50273	0.17685	0.45214	0.91684	0.83696	0.51587	0.63226	0.51152	0.42731	0.67194	0.85286	0.73827	0.85384	0.72546	0.40679	0.8209	0.73246	0.27793	0.32401	0.86681	0.87225	0.56641	0.59974	0.68839	0.88219	0.92668	0.59705	0.66482	0.47418	0.48171	0.49643	0.33884	0.77084
28	0.58248	0.42479	0.26297	0.41293	0.93428	0.73737	0.50066	0.73897	0.61014	0.46553	0.66706	0.99606	0.6864	0.45601	0.54563	0.3852	0.9251	0.7378	0.23067	0.40217	1	1	0.67804	0.56012	0.74109	0.63784	0.87632	0.47138	0.76573	0.70424	0.62468	0.54005	0.37263	0.84231
29	0.50752	0.40487	0.30357	0.38199	1	0.71379	0.5246	1	0.72681	0.62528	0.78518	0.85208	0.74844	0.5645	0.57912	0.39395	0.93559	0.8632	0.72173	0.48802	0.8614	0.97328	0.8082	0.57609	0.76525	0.69394	0.99419	0.6933	0.86502	0.70714	0.63907	0.7672	0.51582	1
30	0.42492	0.41459	0.26188	0.67401	0.90484	0.73616	0.37353	0.63906	0.57766	0.52304	0.60547	1	0.79832	0.73564	0.87944	0.63919	1	1	0.44827	0.8634	0.99906	0.99128	0.86179	0.4986	0.75815	0.68579	1	0.6788	0.82216	0.5598	0.65909	0.66178	0.53443	0.86061
31	0.81843	0.41779	0.71699	0.66923	0.80209	0.79766	0.31217	0.61062	0.5246	0.56796	0.64776	0.73018	0.7375	0.64336	0.46962	0.64003	0.98316	0.82331	0.25022	0.90583	0.74138	0.96969	0.75855	0.41773	0.66657	0.44713	0.68467	0.55767	0.67134	0.51821	0.64026	0.48407	0.59148	0.82058
32	0.56525	0.37618	0.07639	0.53486	0.76413	0.61041	0.22532	0.40908	0.54104	0.64432	0.66317	0.68875	0.5964	0.67082	0.67583	0.6325	0.96628	0.66753	0.02624	0.59736	0.69984	0.80758	0.6061	0.31881	0.46446	0.52603	0.71634	0.69045	0.47645	0.49478	0.55503	0.66276	0.51669	0.76219
33	0.64829	0.63912	0.21374	0.52335	0.67918	0.63977	0.20768	0.21513	0.53705	0.31044	0.69024	0.5855	0.52939	0.60967	0.67183	0.73807	0.72733	0.64338	0.01907	0.58049	0.59979	0.66742	0.47552	0.20341	0.40703	0.26631	0.71016	0.32934	0.28767	0.35645	0.34525	0.30822	0.35859	0.73942
34	0.21389	0.44712	0.12574	0.42319	0.65093	0.49991	0.19032	0.26587	0.52891	0.48875	0.59668	0.45568	0.54138	0.36947	0.52894	0.59812	0.76916	0.55152	0.15194	0.34348	0.4746	0.66922	0.40664	0.15137	0.33228	0.18447	0.57376	0.31303	0.23292	0.33787	0.28292	0.24569	0.42233	0.67133
35	0.43277	0.48338	-0.0129	0.41338	0.63079	0.42099	0.20621	0.19692	0.49127	0.57794	0.58369	0.64291	0.36883	0.40192	0.60515	0.51347	0.56953	0.56401	-0.00352	0.44647	0.64945	0.54198	0.35562	0.06407	0.45679	0.13151	0.50156	0.45465	0.20884	0.34439	0.34081	0.57384	0.41784	0.66109
36	0.40798	0.25492	0.18164	0.34004	0.67321	0.63717	0.23505	0.01331	0.36358	0.47766	0.43031	0.44025	0.37091	0.15229	0.58367	0.46894	0.6453	0.50712	0.06646	0.46599	0.45533	0.44261	0.30209	0.05283	0.25226	-0.01499	0.28124	0.29034	0.22073	0.36151	0.33692	0.30133	0.495	0.74799
37	0.56216	0.35246	0.09779	0.32026	0.62822	0.5181	0.21402	0.0781	0.36671	0.30865	0.4778	0.40956	0.42082	0.25154	0.32951	0.45039	0.59555	0.58955	0.02105	0.47012	0.42396	0.39217	0.24667	0.10747	0.16538	0.02336	0.29598	0.18074	0.17429	0.18195	0.12831	0.16798	0.54542	0.62746
38	0.49169	0.5639	0.15364	0.30019	0.54979	0.54413	0.24153	0.19088	0.35188	0.45652	0.53266	0.32732	0.37329	0.20656	0.33925	0.32671	0.46863	0.427	0.06629	0.33677	0.3438	0.28715	0.27829	0.19412	0.15434	0.09027	0.34358	0.09649	0.00442	0.16835	0.18973	0.0694	0.30055	0.49149
39	0.61742	0.41305	0.33254	0.296	0.57213	0.62259	0.16516	0.1346	0.18303	0.35514	0.27833	0.33018	0.37523	0.1238	0.08239	0.22277	0.45133	0.41463	0.07067	0.42758	0.34417	0.18489	0.19595	0.18158	0.06069	0.08501	0.24645	0.19169	0.09468	0.14306	0.07627	0.22186	0.41097	0.51029
40	0.46098	0.27582	0.07044	0.22488	0.51873	0.43381	0.36306	0.15218	0.21501	0.38628	0.35004	0.21427	0.24975	0.03475	-0.01104	0.3468	0.31574	0.37402	-0.01366	0.07008	0.23214	0.05124	0.09717	0.1678	0.09318	0.10628	0.18214	-0.06486	-0.05331	0.17953	0.10731	-0.04287	0.30705	0.4869
41	0.25423	0.26384	0.23392	0.23	0.54076	0.45417	0.33361	0.2082	0.16218	0.20743	0.31828	0.26861	0.15467	0.0283	0.13339	0.24704	0.39086	0.37141	0.13609	0.31905	0.28123	0.0844	0.14572	0.2488	0.1099	0.01025	0.15668	0.07297	0.06506	0.1803	0.00459	-0.03589	0.29906	0.40057
42	0.29549	0.12703	0.10021	0.30612	0.45326	0.49098	0.30916	0.24623	0.18701	0.21483	0.29792	0.24333	0.12787	0.07757	0.12862	0.13237	0.33925	0.3189	0.38979	0.27543	0.25498	0.05021	0.06901	0.19594	0.00194	0.10322	0.0645	0.03609	0.07533	0.12518	0.09097	-0.05099	0.20569	0.40072
43	0.29796	0.28046	0.19621	0.15054	0.27592	0.18222	0.17383	0.35156	0.15929	0.11628	0.31191	0.11337	0.0275	-0.10908	0.27846	0.16631	0.20366	0.20444	0.17041	0.32955	0.12966	0.0113	0.13796	0.22928	0.0331	-0.0677	-0.01304	0.19757	0.13435	0.23206	0.18166	0.13415	0.37214	0.47396
44	0.39702	0.30508	0.18538	0.20169	0.27263	0.01177	0.15999	0.26379	0.12042	0.138	0.31059	-0.03787	0.00951	0.10305	-0.00325	0.04849	0.06519	0.16893	0.36619	0.19155	-0.01331	0.04809	0.12673	0.16575	0.10637	0.16274	0.10487	0.09405	0.14917	0.0974	-0.05373	0.16828	0.19762	0.26354
45	0.15567	0.36275	0.18879	0.13648	0.17701	0.41733	0.16124	0.09788	0.03238	-0.01525	0.17557	0.11024	0.1491	0.06129	-0.05021	-0.00276	0.22087	0.16653	-0.000783794	0.31891	0.12898	-0.0437	0.08209	0.12655	0.02911	0.08776	0.02165	0.05814	0.11234	0.10455	-0.02376	0.0325	0.1656	0.29541
46	0.13013	0.15572	0.14255	0.24843	0.19079	0.18128	0.09818	0.16266	-0.00476	0.07903	0.12095	0.01345	-0.10593	0.14851	0.10384	0.0155	0.07554	0.10295	0.00819	0.18204	0.03836	0.09684	0.02475	0.0655	0.05447	0.09287	-0.02242	0.05321	0.04293	-0.02955	-0.00956	0.06331	0.0693	0.15245
47	0.1055	0.20688	0.086	0.19231	0.21631	0.05098	0.12542	0.00326	-0.01764	0.04566	0.03935	-0.09586	0.09594	-0.15824	0.03607	0.12338	0.03634	0.04307	0.03492	-0.09949	-0.06412	0.08119	0.0174	0.00759	0.05508	0.07629	0.0308	0.11147	0.09042	0.11547	-0.03471	0.04828	0.03336	0.10816
48	0.18584	0.26851	0.19229	0.16322	0.09229	0.07094	-0.04244	-0.02878	0.02929	0.07182	0.15648	0.01308	0.02854	0.05842	-0.02151	-0.00901	-0.04158	-0.01412	0.05698	0.06342	0.03994	0.15167	0.03241	0.13932	0.02295	0.09733	0.01808	-0.14293	0.06861	0.12645	-0.06934	-0.08404	-0.00947	0.1114
49	0.45953	0.46521	-0.08504	0.21799	0.07598	0.06599	0.12486	0.07788	0.00161	0.06921	0.0694	0.02398	0.001	0.06184	0.11418	-0.0011	0.07346	0.04428	-0.00906	0.2212	0.05123	0.08193	-0.0398	0.03945	0.05694	-0.05879	-0.03295	0.09587	0.07521	0.1383	0.03806	0.10519	0.03102	0.00452
50	0.24544	0.68801	-0.01871	0.09647	0.15752	0.02873	-0.02508	0.03954	0.03804	0.0584	0.03587	0.13422	0.12322	-0.00098817	0.06509	-0.08832	-0.00816	0.04525	0.02243	0.14279	0.15653	0.02252	-0.03094	0.02496	-0.02708	0.16797	0.03712	0.04531	-0.0071	-0.01264	-0.1087	0.1157	0.01582	0.12991
51	0.28251	0.42579	0.21579	-0.07758	0.1078	0.04308	0.14312	-0.16826	0.01339	-0.01595	-0.00794	0.06584	0.10014	0.05047	0.02798	0.0163	0.03519	0.03339	0.04305	0.16437	0.09279	0.07173	-0.04478	-0.00684	0.00365	0.15291	0.0244	0.00452	0.11485	0.10746	0.07019	0.000150083	-0.03534	0.05582
52	0.21159	0.35212	0.14362	0.06113	0.02025	0.00663	0.22824	0.22399	-0.02467	0.01384	-0.02232	0.07339	0.12976	0.02082	-0.05567	0.0245	-0.00223	0.12901	0.11199	0.22344	0.1009	0.04403	-0.02518	-0.02537	0.02583	0.01096	0.02749	0.03342	0.11195	0.01146	0.00725	0.000989712	0.05727	-0.00559
53	0.07388	0.21459	0.08114	-0.02086	-0.01137	0.0825	0.24685	0.10272	0.0649	0.13526	0.11103	0.04582	0.06771	0.07043	-0.00669	-0.00609	0.00393	0.05184	0.06876	-0.09917	0.07578	-0.05724	-0.05759	0.08246	-0.05982	0.09296	0.10159	0.06248	0.07402	0.06109	0.12217	0.02998	-0.01761	0.01126
54	0.11214	0.20304	-0.00171	0.20185	0.02835	0.12544	0.11365	-0.03875	0.03698	0.04375	-0.00983	0.01612	0.04543	-6.77523e-05	0.12172	0.07315	0.03318	-0.08323	0.20883	0.05453	0.04865	0.02265	-0.05128	-0.00572	-0.03672	0.01476	0.04894	-0.01334	0.08434	-0.00514	-0.00278	0.00937	0.0575	0.02554
55	-0.05583	0.04779	0.14775	0.11351	-0.01108	-0.03667	0.26382	0.0389	0.02425	0.13229	0.00242	0.02908	-0.03181	0.05851	-0.0646	0.30351	0.07025	0.08324	0.16278	0.26604	0.06189	0.0319	0.003	0.08551	0.0445	-0.01316	0.03498	0.02	0.0471	0.05955	0.04363	0.03377	0.03294	-0.00601
56	-0.01457	0.00276	-0.00231	-0.00010037	0.11794	0.01237	0.19864	-0.04025	0.00973	-0.09129	0.18783	-0.07647	0.08288	0.11385	0.13717	0.17837	0.0978	0.14873	0.13104	0.49389	-0.03703	0.05287	0.09852	-0.01026	0.1554	-0.01244	-0.02185	0.08906	0.04469	0.06089	-0.04519	0.02269	0.00855	0.03659
57	0.00471	-0.07204	0.02968	0.01803	0.01241	0.06186	0.21794	0.04379	-0.01431	0.11608	-0.02184	0.00195	0.01275	0.01462	-0.03534	-0.00253	0.19015	0.18559	-0.01061	0.19538	0.03727	0.01191	0.03455	0.06996	0.01421	0.06741	-0.0297	0.01221	-0.00741	0.04264	0.02483	0.02402	-0.000843065	0.03883
58	0.01075	0.16982	0.05671	0.04118	-0.0525	0.12711	0.14786	0.00805	0.01787	0.11998	-0.01529	0.00286	0.02996	0.06506	0.20535	0.02529	0.18024	0.18766	0.01022	0.02938	0.03849	0.14265	0.01771	0.07866	0.07705	0.12612	-0.0076	-0.07342	0.08673	0.11221	0.04305	-0.03224	0.04642	0.0115
59	0.33924	0.02426	-0.01282	-0.04761	0.15794	0.43709	0.2855	0.18807	0.07679	0.20968	0.05526	0.05382	0.09372	-0.01783	0.1908	-0.07745	0.14278	0.23324	0.1371	0.24105	0.08707	0.06697	0.02293	0.12679	0.0041	0.08108	0.05532	-0.00953	0.19969	0.09217	0.01274	-0.03517	0.11942	-0.01119
60	0.40759	0.53834	0.4485	0.28327	0.27579	0.27628	0.27159	0.18002	0.13444	0.34335	0.22215	0.35404	0.15689	0.01626	0.60001	0.19785	0.41899	0.4412	0.35697	0.44871	0.37153	0.16813	0.16593	0.22667	0.05365	0.17597	0.02084	0.25223	0.11064	0.1151	0.17539	0.231	0.19709	0.07579
61	0.58587	0.85339	0.62551	0.17552	0.40367	0.52839	0.39829	0.24765	0.22606	0.38413	0.1516	0.28094	0.33301	0.49431	0.45053	0.33215	0.48967	0.3825	0.43338	0.35673	0.30271	0.15833	0.2004	0.20585	0.15258	0.1386	0.02111	0.2616	0.20551	0.15108	0.2999	0.22398	0.23144	0.18832
62	0.83213	0.78656	0.34626	0.41931	0.53059	0.58098	0.4078	0.36121	0.14427	0.41871	0.18342	0.42	0.51849	0.6742	0.69495	0.37379	0.56477	0.52167	0.44703	0.37372	0.43467	0.17152	0.39755	0.3631	0.31545	0.25757	0.1908	0.28338	0.27707	0.25903	0.40395	0.24432	0.20949	0.20281
63	0.52038	0.65873	0.54206	0.39343	0.50312	0.5234	0.39454	0.44126	0.11944	0.35528	0.31497	0.432	0.49059	0.71559	0.47797	0.32774	0.59506	0.53682	0.52596	0.70412	0.44638	0.4267	0.39335	0.4367	0.32084	0.20819	0.1068	0.29998	0.36006	0.2865	0.27287	0.28068	0.21929	0.13447
64	0.86744	0.81561	0.48262	0.28568	0.4776	0.5313	0.44207	0.34703	0.28868	0.42257	0.38756	0.46502	0.57334	0.77102	0.82937	0.4295	0.52625	0.55202	0.38123	0.76372	0.47798	0.29437	0.43757	0.55617	0.52465	0.30717	0.16853	0.43973	0.50378	0.34177	0.39626	0.43631	0.36531	0.30516
65	0.62712	0.96355	0.54586	0.26603	0.60509	0.58646	0.60802	0.49596	0.2654	0.46137	0.31165	0.47832	0.53938	0.76473	0.81291	0.38008	0.43269	0.46071	0.34236	0.77142	0.49092	0.48649	0.68608	0.64224	0.70092	0.36582	0.23737	0.31697	0.59998	0.33427	0.41163	0.25176	0.44474	0.30119
66	0.61863	0.72068	0.66094	0.32342	0.63151	0.53798	0.66821	0.38138	0.2454	0.4081	0.26126	0.524	0.61319	0.79152	0.94472	0.50548	0.46252	0.51151	0.56698	0.79576	0.53451	0.82722	0.84584	0.59262	0.74093	0.5192	0.26435	0.36171	0.52566	0.42767	0.47641	0.26294	0.56003	0.42926
67	0.71004	0.93019	0.63078	0.21346	0.63328	0.74106	0.51095	0.5994	0.22996	0.56938	0.39603	0.50191	0.57437	0.85416	0.67628	0.52238	0.49982	0.60409	0.69328	0.59339	0.51395	0.86096	0.71244	0.71034	0.89664	0.55328	0.50706	0.63256	0.58635	0.48691	0.62484	0.62791	0.48775	0.36626
68	0.53398	0.66192	0.67957	0.28295	0.65407	0.53024	0.49686	0.57257	0.29401	0.51397	0.2127	0.59517	0.61048	0.90533	0.96994	0.44213	0.54755	0.45938	0.52428	0.6429	0.60257	0.85998	0.84576	0.84979	0.89176	0.63242	0.60284	0.6604	0.75586	0.52235	0.69092	0.65531	0.70525	0.47077
69	0.92477	0.75085	0.4763	0.30804	0.59842	0.47673	0.50267	0.68327	0.25866	0.38557	0.35948	0.75046	0.55829	0.70456	0.86803	0.42924	0.51269	0.34397	0.64583	0.68024	0.74988	0.84253	0.80586	0.84452	1	0.4927	0.79163	0.65878	0.82632	0.63271	0.84954	0.62862	0.74325	0.42713
70	0.74121	0.72473	0.76589	0.39316	0.48083	0.44906	0.4034	0.64635	0.22218	0.65657	0.38228	0.70345	0.78865	0.85331	1	0.47054	0.41421	0.38315	0.50944	0.76741	0.70574	0.8377	0.88301	0.95262	0.93731	0.59528	0.84663	0.85621	0.78477	0.74042	0.81466	0.80392	0.89729	0.45923
71	0.60498	0.78756	0.68073	0.38566	0.55549	0.58901	0.56817	0.64253	0.32643	1	0.95064	0.81636	0.63923	0.65096	0.65079	0.56138	0.48601	0.40033	0.73366	0.64691	0.81295	0.74675	0.94522	0.95399	0.95125	0.54455	0.92649	0.73291	0.90719	0.89405	1	0.70916	0.9022	0.55371
72	0.80826	0.86443	0.96399	0.32297	0.61254	0.60865	0.51959	0.67306	0.41355	0.50989	0.52691	0.72532	0.50812	0.7974	0.8999	0.55935	0.38674	0.2969	0.80998	0.50126	0.72715	0.99292	0.95582	0.89551	0.85773	0.74305	0.95324	1	0.9177	0.97258	0.97409	0.88645	1	0.72728
73	0.69554	0.80597	0.78168	0.39619	0.61062	0.65573	0.56345	0.79539	0.34412	0.50741	0.57416	0.73869	0.72584	0.7888	0.94309	0.63387	0.53153	0.35363	0.73336	0.54756	0.74016	0.92255	0.99942	0.94352	0.98972	0.78586	0.92409	0.82087	1	1	0.91202	0.81369	0.95932	0.73527
74	0.92594	0.74397	0.78319	0.61724	0.5112	0.56613	0.35413	0.76851	0.32072	0.4244	0.54787	0.75104	0.53789	0.73151	0.83831	0.61187	0.49899	0.39071	0.70023	0.81227	0.7522	0.98511	1	1	0.88908	0.9418	0.68122	0.99071	0.89553	0.93847	0.9164	1	0.99774	0.83224
75	0.60804	0.71814	0.54528	0.28583	0.36316	0.24749	0.3626	0.56347	0.26978	0.4747	0.40557	0.59264	0.46425	0.77992	0.69909	0.52365	0.43668	0.42543	0.66136	0.61406	0.60265	0.71134	0.92199	0.82138	0.78529	0.56396	0.64121	0.83708	0.72724	0.9771	0.76024	0.81757	0.881	0.78079
76	0.49337	0.36902	0.82774	0.38054	0.32904	0.14477	0.274	0.41543	0.27942	0.25334	0.2897	0.63107	0.64214	0.64179	0.77769	0.2181	0.44745	0.37645	0.45888	0.32742	0.63937	0.53778	0.71504	0.50399	0.57674	0.38504	0.58014	0.5668	0.51366	0.71903	0.53557	0.64098	0.66371	0.5568
77	0.26084	0.25963	0.5378	0.31937	0.26518	0.19403	0.26832	0.46538	0.23451	0.12698	0.23342	0.44268	0.56749	0.57082	0.61137	0.22798	0.32379	0.32521	0.17158	0.29905	0.46145	0.43646	0.52773	0.34458	0.35669	0.14611	0.37523	0.37253	0.30825	0.60716	0.33906	0.40748	0.62905	0.50889
78	0.38355	0.35508	0.39151	0.25841	0.29519	-0.0589	0.05768	0.35075	0.17742	0.12726	0.1133	0.33241	0.4506	0.44294	0.48699	0.31748	0.31383	0.30548	-0.08631	0.34039	0.35745	0.21942	0.38122	0.55835	0.2911	0.32894	0.21319	0.37824	0.30012	0.38138	0.16549	0.48615	0.50449	0.40402
79	0.5485	0.3728	0.3673	0.17171	0.1745	0.14734	0.00942	0.27032	0.11722	0.1151	0.09169	0.27137	0.35351	0.31885	0.48689	0.25169	0.31176	0.20883	0.05398	0.000536303	0.30003	0.29026	0.20445	0.24299	0.24934	0.01704	0.15702	0.25089	0.1956	0.287	0.22193	0.33673	0.49469	0.36974
80	0.33798	-0.05903	0.34368	0.21063	0.24165	0.06644	-0.06976	0.28173	-0.01762	0.17956	-0.04272	0.16287	0.31048	0.198	0.36409	0.2719	0.13065	0.19684	0.01669	0.24905	0.19771	0.21732	0.08816	0.06767	0.19274	0.05127	0.04573	-0.0379	0.23048	0.25626	0.0742	0.02317	0.35835	0.33911
81	0.24833	0.04692	0.16612	0.04978	0.14934	0.09948	0.06732	0.31487	0.01619	0.14768	0.04446	0.10765	0.3311	-0.02856	0.27799	0.56376	0.20824	0.05542	0.11779	0.27437	0.1458	0.10908	0.18216	0.03714	0.22279	-0.0189	0.27657	-0.03102	0.05959	0.19415	-0.05058	-0.04166	0.28324	0.33641
82	0.18083	-0.07069	0.31206	0.04448	0.18871	0.25662	0.01807	0.23316	3.23897e-05	0.09848	0.03426	0.05337	0.25029	-0.01301	0.15948	0.22824	0.04201	0.16416	0.01265	0.15372	0.09479	-0.01703	0.17773	-0.03278	0.194	0.10064	0.15075	0.01347	0.11798	0.12276	0.05455	-0.03227	0.32274	0.28663
83	0.30445	0.13216	0.15014	0.20661	0.08671	0.20695	0.11277	0.02442	-0.0447	0.13745	-0.04707	0.01622	0.10095	0.06413	0.4182	0.29957	0.10017	0.0107	0.08599	-0.1315	0.05999	0.0415	0.09343	-0.0031	0.20596	0.08015	0.0474	0.05323	0.00997	0.124	-0.02901	-0.00646	0.13447	0.19483
84	0.30675	0.0828	-0.01654	-0.06037	0.01106	0.13734	0.0749	-0.06561	-0.10754	0.10203	0.01008	-0.00594	-0.03399	-0.0655	0.34901	0.2671	0.00313	-0.0068	0.12643	0.13273	0.03937	-0.00592	0.08099	0.02302	0.029	0.17608	-0.03416	0.01917	-0.02446	0.08066	0.03515	0.00617	0.31507	0.23374
85	0.28583	0.14932	0.08806	0.1505	-0.02887	0.12307	-0.04891	0.16398	-0.07088	-0.05273	0.0252	0.0699	-0.03084	-0.14044	-0.03276	0.06087	0.01056	-0.000996488	0.17299	0.000694933	0.10945	0.05389	0.02409	0.03962	0.0581	-0.02748	0.03983	0.0145	0.0151	0.07313	-0.06648	-0.01562	0.12655	0.09025
86	0.18689	0.17599	-0.0802	0.12758	0.00555	0.18682	0.02584	0.11715	-0.12322	-0.0703	-0.09399	0.00948	0.13078	0.23154	0.03775	0.13167	0.07403	-0.07776	-0.04346	-0.01949	0.04309	0.08491	0.02855	-0.12872	0.00485	0.08873	0.01386	-0.02148	0.08721	0.01848	0.01051	-0.02077	0.11176	0.03564
87	0.29148	0.15926	0.15273	0.06103	-0.01885	-0.02743	0.04602	0.02858	0.04589	-0.03742	-0.02797	-0.02309	0.0018	0.08056	-0.00711	0.01384	0.15814	0.04219	0.0454	0.14174	0.00808	0.01618	0.00901	-0.00386	0.01792	-0.00506	0.02514	0.04345	0.07991	-0.00108	0.07818	-0.01322	0.07084	0.01866
88	0.15465	0.19728	-0.10718	0.03125	0.04734	0.11172	0.09461	0.10952	-0.0954	0.12132	-0.13146	-0.07797	0.15163	0.19891	-0.00169	-0.00475	0.15214	0.01777	0.08896	-0.10287	-0.04806	-0.00736	0.01904	0.06439	-0.00103	-0.01874	0.0563	0.02241	0.03135	0.01256	0.08596	-0.00954	-0.000744051	0.00305
89	-0.01228	0.19444	-0.13004	0.05281	-0.04235	0.30819	0.02481	0.22938	0.02592	0.01145	0.05609	0.04186	0.09317	0.000164386	0.27589	0.01129	0.17198	0.20665	-0.03947	-0.0743	0.06115	0.10321	0.0053	0.04381	0.12422	0.01646	0.03713	0.04036	0.11084	0.00705	0.0686	-0.02414	0.00645	0.01699
90	0.00919	0.22551	0.15298	0.16601	0.07251	0.03068	-0.00793	0.25394	-0.06589	-0.09236	-0.13105	-0.05602	0.12333	-0.04372	-0.0235	0.14041	0.15039	0.04833	-0.01912	0.10667	-0.03567	-0.0124	-0.03503	0.02815	0.05159	0.01565	0.13257	-0.07012	0.03708	-0.0103	0.02998	-0.13156	0.003	-0.03255
91	0.31326	0.04208	-0.00878	0.12767	0.04526	0.10461	-0.00765	0.06604	-0.07405	-0.04941	-0.15399	0.01781	-0.00179	0.27789	0.11907	-0.05037	0.18776	0.14889	0.06538	0.09791	0.03	-0.03905	-0.02195	0.00608	0.02174	0.00556	-0.01439	-0.00899	0.0278	0.02025	0.10412	-0.01088	0.05203	0.0526
92	0.18641	-0.09112	0.01348	-0.03348	0.10415	0.03155	-0.09436	0.17615	-0.12022	-0.08614	-0.14169	0.09526	0.12575	0.16748	-0.03426	0.00348	0.31633	0.2898	-0.15572	0.21446	0.0991	0.01288	0.02719	0.06271	-0.00254	0.05557	0.09477	0.01023	0.19401	0.06159	0.09981	0.02009	-0.05095	0.03851
93	-0.02845	0.23189	0.12318	-0.01669	0.12201	0.31585	-0.04084	0.15883	-0.13703	-0.08557	-0.02843	0.09665	-0.08787	-0.00281	0.01205	0.04328	0.20127	0.18252	-0.09927	0.13937	0.09623	-0.04519	0.03049	0.06274	0.029	0.04475	0.11874	0.08283	0.16096	0.12399	0.02986	0.04605	0.00812	0.01516
94	0.11043	0.02818	0.06352	-0.04219	0.13542	0.14053	-0.06448	0.12861	-0.10977	0.10972	-0.03482	0.01315	-0.07381	0.01776	0.10959	0.09283	0.17737	0.19287	0.04201	0.06027	0.01301	0.06834	-0.01292	0.13493	-0.02074	-0.000451636	0.09018	0.05325	0.10004	-0.03035	0.09594	0.06263	0.00266	0.11439
95	0.25141	0.15444	0.05588	0.03797	0.08635	0.00828	-0.10527	0.11622	-0.04959	0.13876	0.02878	0.04966	-0.0237	0.03919	0.07688	0.00798	0.30205	0.14757	-0.0016	0.15198	0.04337	0.04711	0.03738	0.00205	0.01581	0.11548	0.01824	0.03466	0.12965	0.06645	0.08962	-0.0122	-0.01552	0.0595
96	0.16534	0.10749	0.25264	-0.00362	0.12023	0.12919	0.03911	0.07224	-0.06876	0.03881	0.03019	0.0883	0.1242	0.15597	-0.00395	0.13978	0.36942	0.20794	0.11803	0.08474	0.07574	0.03397	0.02105	-0.00865	-0.03087	0.07138	0.06533	0.08288	0.04243	0.09844	0.13095	0.02786	-0.01897	0.08902
97	0.16374	0.17104	0.21811	0.07016	0.0528	0.11307	-0.02703	0.12101	-0.06912	-0.17464	-0.00215	0.08099	0.01855	0.26351	0.08271	0.15443	0.26655	0.10627	0.08568	0.07599	0.06464	0.13237	0.04667	0.10243	0.05219	-0.01575	0.08547	-0.03516	0.12404	0.10024	0.07811	-0.06334	0.08527	0.06351
98	0.26398	0.16891	0.12322	0.04046	0.01188	-0.08418	0.08761	0.19041	0.03266	0.17135	0.03615	0.07527	0.05329	0.14422	0.0342	0.13649	0.34467	0.02403	-0.07894	0.09256	0.05503	0.04515	0.06944	0.089	0.03102	0.3032	0.06571	0.10152	0.13831	0.05461	0.06428	0.0977	0.007	-0.04199
99	-0.0406	0.14778	0.00697	-0.09336	0.09153	0.10088	-0.02331	0.21369	-0.02966	0.14902	-0.0198	0.11034	0.01877	0.39257	-0.0186	0.11582	0.38055	0.29753	0.06903	-0.0407	0.08402	0.09753	0.01594	0.09391	-0.09714	0.3099	0.06189	0.20598	0.16695	0.06214	0.03082	0.14368	0.07806	-0.00144
100	0.11311	0.04237	0.02153	0.15218	0.21731	0.16417	0.00872	0.11877	-0.02259	0.07172	0.05329	0.07969	0.07775	0.31615	-0.00119	0.05689	0.36398	0.11859	0.17002	0.03069	0.05082	0.05981	-0.01368	0.05203	0.02479	0.08575	0.09811	0.01168	0.01201	0.0858	0.10919	0.00502	0.13326	0.06686
101	-0.08603	-0.06392	0.22152	0.06271	0.20311	0.16066	0.00907	0.04888	-0.00566	0.09675	0.13861	0.00537	-0.02248	0.16591	0.0996	-0.0092	0.37482	0.31067	0.12516	0.02681	-0.02205	0.01247	-0.00228	0.06826	0.00787	0.05188	-0.0599	0.09793	0.11587	0.02978	0.1277	0.05764	0.02437	0.09737
102	0.22313	0.10575	-0.1679	0.18589	0.20077	0.01914	0.13768	-0.04229	0.11001	0.13552	0.03297	0.03318	0.11732	0.41149	-0.14164	0.02692	0.40986	0.14466	0.04031	0.00403	0.00597	-0.05406	0.01716	-0.05051	0.03224	0.19397	0.06309	-0.0464	0.03389	0.08646	-0.00123	-0.12248	-0.0081	-0.05475
103	0.10157	0.06661	-0.00927	-0.09921	0.28217	0.17156	0.0189	0.04272	0.07425	-0.02995	0.00306	0.08247	-0.01978	0.43837	0.09407	0.04425	0.42334	0.26482	0.00157	0.04262	0.05432	0.03746	-0.00254	0.03187	0.03379	0.04616	0.0336	0.20439	0.19155	0.0265	0.01444	0.20303	0.02061	0.08042
104	-0.05534	-0.17495	0.11435	-0.02315	0.22059	0.02708	0.06828	0.10039	-0.01593	0.03826	-0.00231	0.09823	0.16079	0.3091	0.00597	0.01333	0.38497	0.16929	0.01741	0.22588	0.07093	0.04468	-0.00552	0.10626	-0.00667	0.14238	-0.04956	0.03733	0.10833	-0.0406	0.00127	0.02162	0.08004	0.15667
105	0.0792	0.12056	0.09909	0.02969	0.33356	0.10102	0.22273	0.23729	0.15569	-0.01333	0.01039	0.17047	-0.0223	0.43087	0.08781	0.06614	0.44029	0.19402	0.000639301	0.19333	0.14098	-0.02373	0.05725	0.23872	0.11296	-0.04631	0.14305	0.23844	0.19351	0.06122	0.20175	0.18829	0.09681	0.14381
106	0.34779	0.16142	0.18629	0.16958	0.32958	0.13029	0.18437	0.36129	0.1576	0.12349	0.20239	0.21457	0.15598	0.55513	0.225	0.31463	0.47519	0.25628	0.22969	0.56872	0.18441	0.08016	-0.03076	0.2959	0.09851	0.0448	0.0556	0.19239	0.19906	0.16065	0.31744	0.18744	0.12331	0.12184
107	0.41838	0.23534	0.35008	0.06975	0.38189	0.36688	0.42769	0.30396	0.29472	0.2496	0.27402	0.22635	0.16071	0.69612	0.50713	0.29392	0.53082	0.33858	0.28968	0.34084	0.19726	0.0295	0.02962	0.50213	0.25438	0.14509	0.17724	0.27528	0.21452	0.25935	0.28691	0.25768	0.27588	0.05472
108	0.27466	0.43481	1	0.20066	0.33216	0.13966	0.4805	0.59105	0.31186	0.3257	0.34955	0.32699	0.30653	0.63144	0.49646	0.31892	0.68787	0.41944	0.50883	0.46626	0.2942	0.28093	0.14974	0.46159	0.28815	0.06242	0.24445	0.27084	0.18541	0.30569	0.3745	0.21311	0.16751	0.05478
109	0.55343	0.45142	0.82644	0.19812	0.53475	0.4835	0.54506	0.57871	0.39554	0.3255	0.42323	0.24342	0.40574	0.9015	0.54614	0.65291	0.44472	0.39607	0.58474	0.35968	0.2168	0.23237	0.26553	0.48407	0.44522	0.33142	0.23606	0.32576	0.26004	0.38378	0.49099	0.26142	0.22169	-0.01928
110	0.58119	0.42236	0.70868	0.20242	0.5163	0.35522	0.59567	0.64816	0.52081	0.43376	0.55614	0.28402	0.42675	0.78942	0.64624	0.7655	0.54659	0.45324	0.826	0.53078	0.25693	0.20676	0.27021	0.4007	0.50863	0.25556	0.3207	0.14557	0.18282	0.48879	0.47916	0.13594	0.19035	0.06118
111	0.4496	0.53316	0.3147	0.35787	0.61679	0.47345	0.69824	0.54496	0.63469	0.49506	0.70157	0.44135	0.4511	0.77278	0.67909	0.83231	0.54481	0.41275	0.60592	0.55638	0.40751	0.45057	0.37519	0.59643	0.77579	0.3674	0.40248	0.36099	0.17313	0.63817	0.71291	0.33773	0.34575	0.02637
112	0.63911	0.57858	0.75529	0.35731	0.78564	0.70557	0.77113	0.48546	0.64995	0.49966	0.65201	0.55398	0.45663	0.69396	0.65595	0.78785	0.5793	0.43344	0.83196	0.71065	0.5158	0.47407	0.4367	0.49343	0.70659	0.3053	0.38527	0.38088	0.31734	0.60311	0.61093	0.28412	0.29486	0.06988
113	0.54646	0.49476	0.80095	0.47805	0.76783	0.7775	1	0.35452	0.76144	0.6419	0.85648	0.38024	0.41937	0.55019	0.75676	0.71772	0.63354	0.37645	0.64934	0.82855	0.35307	0.45184	0.40392	0.54233	0.64948	0.26648	0.50505	0.46363	0.23062	0.54192	0.69747	0.35268	0.26619	0.18059
114	1	0.78969	0.67389	0.48089	0.88651	0.59704	0.93584	0.39829	0.85887	0.65482	0.85469	0.54989	0.61021	0.52348	0.60227	0.88652	0.71282	0.44216	0.59744	0.89998	0.51532	0.56729	0.39463	0.61989	0.56894	0.37458	0.49376	0.37834	0.3372	0.57514	0.55934	0.39718	0.3444	0.16431
115	0.60467	0.66969	0.67839	0.77219	0.81062	0.76809	0.86904	0.34244	0.78479	0.90324	0.93292	0.79218	0.46918	0.56477	0.46262	0.74401	0.60476	0.43285	0.86617	0.83489	0.74631	0.62665	0.44828	0.70878	0.56566	0.53115	0.53348	0.45588	0.47954	0.54073	0.56992	0.38322	0.4062	0.30649
116	0.69698	0.64162	0.94547	0.70959	0.93674	0.9365	0.8487	0.44249	0.7941	0.70021	0.84701	0.67335	0.60433	0.18724	0.80344	1	0.56167	0.57376	0.85902	0.99733	0.63554	0.65381	0.54248	0.74466	0.70522	0.51122	0.65245	0.49945	0.51244	0.6132	0.65	0.47357	0.40985	0.42823
117	0.64312	0.89131	0.77071	0.67379	0.84771	0.73319	0.94071	0.36994	0.83509	0.80405	0.88595	0.64152	0.51124	0.31871	0.60828	0.94381	0.63636	0.47511	0.94754	0.77106	0.60712	0.79428	0.52594	0.81644	0.6316	0.75998	0.60911	0.85018	0.4965	0.48844	0.7073	0.90841	0.50937	0.45412
118	0.71237	0.89246	0.67413	1	0.91112	0.64553	0.82153	0.29896	0.82024	0.83533	0.89317	0.67603	0.50859	0.14168	0.75206	0.92762	0.60667	0.41921	0.73532	1	0.64148	0.71173	0.57605	0.72402	0.63955	0.77604	0.71675	0.78116	0.56282	0.59349	0.74476	0.77622	0.62032	0.63333
119	0.8836	1	0.95603	0.71365	0.82451	0.53542	0.9434	0.26252	1	0.7317	1	0.57294	0.47384	0.22316	0.87505	0.81428	0.54525	0.41945	0.74311	0.73238	0.54562	0.74564	0.6436	0.76714	0.76702	1	0.74353	0.83647	0.57461	0.67664	0.87954	0.77178	0.4755	0.63589
120	0.87168	0.83958	0.90513	0.69367	0.63898	0.37832	0.62095	0.21293	0.7588	0.67502	0.78771	0.55851	0.48396	0.36368	0.75239	0.86396	0.57534	0.45373	1	0.94402	0.53365	0.83432	0.67925	0.71148	0.61315	0.76042	0.74662	0.70556	0.62643	0.59294	0.57521	0.61575	0.59052	0.66889
121	0.35624	0.5946	0.43974	0.57443	0.42246	0.24409	0.6228	0.19177	0.64605	0.62275	0.53998	0.42392	0.48604	0.20402	0.50323	0.70886	0.43913	0.41732	0.43794	0.53507	0.40798	0.64755	0.59178	0.4926	0.5554	0.38602	0.56018	0.38787	0.37575	0.47873	0.36447	0.36683	0.58326	0.57647
122	0.59697	0.65874	0.48005	0.5496	0.28702	0.03234	0.51285	0.10152	0.54674	0.60273	0.57113	0.34575	0.41783	0.32348	0.47914	0.6608	0.44129	0.25997	0.26755	0.9252	0.3357	0.62733	0.38239	0.33059	0.35951	0.40081	0.50513	0.4717	0.11557	0.28756	0.33481	0.46615	0.46593	0.51432
123	0.20149	0.36611	0.27622	0.60683	0.23018	0.05392	0.41631	0.0741	0.44845	0.5352	0.45	0.26552	0.28679	0.19458	0.20551	0.5324	0.40598	0.20404	0.22109	0.60359	0.26147	0.38186	0.26988	0.1527	0.2666	0.11291	0.46476	0.18101	0.22219	0.13722	0.10804	0.26498	0.35889	0.39286
124	0.21727	0.33719	0.33752	0.48745	0.16681	0.05409	0.44771	0.08329	0.34417	0.34939	0.13328	0.24609	0.09083	0.35728	0.31285	0.45606	0.34722	0.1643	0.09571	0.64104	0.24478	0.30359	0.10059	0.06856	0.13047	0.1857	0.31172	0.27378	0.13998	0.15523	0.0405	0.31118	0.35055	0.299
125	0.36844	0.29422	0.2146	0.22045	0.17691	0.15233	0.46031	0.03124	0.27403	0.44444	0.21125	0.08461	0.03532	0.17286	0.27613	0.21395	0.25752	0.19101	-0.01883	0.41076	0.09365	0.25235	0.08766	-0.02221	0.07861	0.17985	0.19861	0.13159	0.04026	0.12978	-0.00941	0.18619	0.36876	0.24444
126	0.20929	0.21833	0.14355	0.31027	0.13171	-0.04039	0.27906	0.04944	0.12497	0.25586	0.17623	0.05251	0.10412	0.09875	0.23551	0.22141	0.39166	0.2252	0.17166	0.27934	0.06497	0.1241	0.05605	0.01446	0.08767	0.18633	0.3173	0.18797	-0.01574	0.03052	-0.0457	0.29114	0.19375	0.13583
127	0.5926	0.37652	-0.03022	0.15783	0.13805	0.06099	0.2231	-0.00626	0.28698	0.24969	0.28088	-0.02252	0.06182	0.04146	0.10611	0.12752	0.17365	0.04274	-0.00284	0.07341	-0.00433	0.06407	-0.00423	-0.07475	0.03987	-0.02813	0.17625	0.09233	0.03851	0.15483	0.02767	0.14958	0.19364	0.04145
128	0.26406	0.16134	0.24615	0.23289	0.07787	0.11717	0.1787	0.0701	0.27084	0.000392211	0.43428	0.12526	0.06217	0.02943	0.24434	0.15234	0.24115	0.06296	0.12515	-0.09983	0.13103	0.08483	0.00407	0.05631	0.03851	-0.00974	0.11107	0.07915	0.01936	-0.01515	0.06334	0.18336	0.2155	0.11366
129	0.23671	0.18845	0.07238	0.09581	0.10264	-0.0648	0.1881	0.09413	0.24666	0.19321	0.39926	0.1078	-0.06539	0.01793	-0.03953	0.2144	0.13559	0.05562	0.04653	0.0634	0.10618	0.05014	0.06516	0.05223	0.10383	0.14172	0.09474	0.01898	0.07572	0.04986	-0.00112	0.0564	0.20582	0.22047
130	0.41873	0.22918	-0.04044	0.20558	0.01189	-0.049	0.0905	0.2164	0.16396	-0.01438	0.23554	0.12574	0.0167	0.34043	0.16907	0.17418	0.1743	0.15332	-0.05451	-0.00536	0.11874	0.00275	0.06047	0.07813	0.01728	0.05065	0.07251	-0.00686	0.10169	0.06263	0.02248	0.02078	0.27437	0.2131
131	0.38449	0.31545	0.00603	0.02276	0.04058	-0.02932	0.000275756	0.19717	0.10373	0.08249	0.06745	-0.0018	0.13586	0.01072	0.18064	0.13285	0.05924	0.1329	0.05746	-0.06259	-0.00638	-0.0237	0.08167	0.1295	-0.07262	-0.03754	0.13906	0.13195	0.05785	0.07014	-0.00945	0.13687	0.17299	0.13775
132	0.13174	0.15474	0.09795	0.11983	0.0055	-0.07844	0.10747	-0.02926	0.06054	-0.02773	0.06713	-0.03514	0.09307	0.03545	0.23739	0.0238	0.12405	-0.00711	0.00147	0.09873	-0.04234	0.04734	0.10822	0.21308	0.02193	0.21121	0.04226	-0.02448	0.04435	0.11026	-0.02713	0.000806542	0.16696	0.18837
133	0.04763	0.12283	-0.04427	0.13736	0.05678	-0.12509	0.05006	0.00226	0.06914	0.15983	0.07185	-0.03856	0.02527	-0.03602	-0.04926	-0.04024	0.13763	0.09037	0.05133	0.17378	-0.04999	0.06422	0.10178	0.08722	0.06186	0.2152	0.0247	0.00344	0.03213	0.08849	-0.01401	-0.03107	0.06023	-0.00801
134	0.07449	0.06129	-0.06283	0.15184	-0.01358	-0.07521	-0.0865	-0.02727	0.000394327	0.07754	0.0614	0.10534	0.1618	0.11002	0.07755	0.04726	0.1697	0.03751	0.19184	0.19804	0.08626	0.18063	0.09101	0.07312	0.12403	0.26806	0.04166	0.14152	0.06261	0.03735	-0.00966	0.15407	0.09193	0.10182
135	-0.02296	-0.07318	-0.23967	0.04156	-0.00255	-0.09849	0.05344	0.00848	-0.02443	0.14012	-0.02636	0.06994	0.07946	0.07662	-0.06273	-0.06381	0.09827	0.03366	0.05247	-0.06581	0.06687	0.08765	0.14864	0.02428	0.05948	0.32579	-0.09665	0.04981	0.000353967	0.04314	0.000431181	0.02577	0.06867	-0.00355
136	-0.03443	0.14019	0.07378	0.12273	0.05416	-0.02667	0.05983	0.02502	0.01771	0.1389	0.03772	0.11252	0.13136	-0.02607	0.0061	0.046	0.09478	0.05818	-0.08059	0.05874	0.12129	0.04425	0.07139	-0.01281	0.03997	-0.0542	0.0577	-0.0561	0.01582	-0.02283	0.06305	-0.04689	0.04412	0.05327
137	0.07773	-0.02747	-0.07872	0.10003	0.03666	-0.07916	0.02143	0.02727	-0.00967	0.05976	0.03482	-0.0539	0.00683	-0.06012	0.0379	0.01147	0.02655	-0.04036	0.00373	0.12546	-0.03598	0.18418	0.07388	0.02975	-0.04583	0.2004	-0.02003	0.10463	0.00461	-0.00467	0.04214	0.10067	0.01046	0.02944
138	0.02598	0.07183	0.21533	0.10746	-0.04692	-0.09019	0.03838	0.00213	0.01548	0.11495	0.10015	0.0047	0.10349	0.23232	-0.02589	-0.03055	0.04467	-0.05841	0.12346	-0.02607	0.01687	0.02231	-0.01432	0.03851	-0.03817	0.23177	0.03819	0.05802	0.09324	0.07997	-0.0953	0.04875	-0.00884	-0.01779
139	-0.00361	0.0049	0.01178	0.01016	0.02333	-0.03138	-0.02706	-0.07988	-0.00591	0.06466	0.05887	-0.01324	0.02067	-0.05084	0.00577	0.03691	0.07141	-0.01651	-0.05821	-0.03385	-0.00271	0.18498	0.01213	0.08844	-0.03635	0.06909	-0.02606	0.12751	0.1333	0.05632	0.00528	0.03401	0.0615	0.08964
140	0.06759	0.22836	0.04427	-0.03196	-0.01819	-0.10793	0.01848	-0.18923	0.01061	0.0552	0.04923	0.08234	0.11198	0.12935	0.04242	-0.01102	0.06764	0.01303	0.04688	-0.11599	0.08512	0.04186	-0.0175	0.01008	-0.0524	0.16846	0.11438	0.02823	0.06293	0.10419	0.11991	-0.02976	-0.09082	-0.02862
141	0.03396	-0.09561	0.27125	-0.01582	0.00778	-0.11832	-0.00464	-0.10529	-0.00909	0.08537	0.06558	-0.022	0.00977	0.08908	-0.03401	-0.11461	0.0094	-0.04634	-0.06435	-0.02509	-0.01622	0.02395	0.0115	-0.05244	-0.04239	0.11109	-0.01892	0.000812312	0.07454	0.07683	-0.00108	-0.0208	-0.0826	0.0793
142	-0.13086	-0.06678	0.01626	0.02831	0.00714	-0.01156	0.05284	0.05655	0.05249	-0.06662	0.08451	0.00135	0.1733	0.04753	0.0206	-0.02578	0.08651	-0.08072	-0.02729	0.1791	0.00326	-0.01562	0.03488	0.08346	0.05611	0.05852	0.07765	0.12999	0.1326	0.05028	0.03645	0.01361	-0.04234	0.1143
143	-0.00574	-0.04874	0.01392	-0.00589	0.00581	0.04514	0.01325	0.00524	-0.0215	0.02177	-0.01003	-0.00447	0.02536	0.0578	0.01565	-0.03021	0.14248	0.0283	0.03451	0.15897	-0.00485	0.01115	0.02773	0.0438	-0.01839	0.05067	0.05323	0.14517	0.07297	-0.01375	0.06547	0.06228	0.01718	0.11064
144	-0.05765	0.08649	0.14317	0.01577	0.06811	0.09519	-0.01696	-0.03015	0.01816	0.1695	-0.00204	-0.01844	-0.03579	-0.13445	0.08692	0.08813	0.04727	0.02868	0.06206	0.08437	-0.02067	0.12065	-0.0493	0.0369	-0.05883	0.02394	0.11486	0.17343	0.1296	0.01315	-0.0132	0.00945	0.00912	0.16317
145	0.08635	-0.06882	-0.02893	0.02427	0.09565	-0.00485	0.02005	0.03206	-0.01782	0.10769	0.04231	0.04872	0.06939	0.20254	0.08392	-0.03183	0.08301	-0.00469	-0.07439	-0.00595	0.04027	0.01438	-0.05075	0.00481	-0.09251	0.45546	-0.05331	0.08651	0.10444	0.03158	0.05378	0.02356	0.08886	0.00812
146	0.11966	0.1362	0.14681	0.07653	0.08679	0.02858	0.10837	-0.0089	0.02385	0.11165	0.05116	0.03996	0.09015	-0.10401	0.19773	0.05357	0.13888	0.18828	0.05107	0.06124	0.02937	0.07524	-0.01303	0.00349	0.04303	0.45994	0.0789	0.14306	0.09213	0.03678	0.09231	0.09296	-0.02438	0.00513
147	-0.06074	0.09878	0.06118	0.05233	0.08939	-0.0078	0.13087	0.03577	0.00173	0.12913	0.11546	0.08603	0.12778	-0.10362	0.19775	-0.01864	0.15867	0.06007	-0.07277	0.14799	0.07036	0.04647	0.12685	0.01961	0.09215	0.25789	0.09538	0.13739	0.05274	0.08634	0.06037	0.01227	-0.04483	0.11412
148	0.07617	0.04392	-0.01604	0.08458	0.07621	-0.01053	0.06884	0.02687	-0.00494	0.0939	-0.01108	-0.01538	0.17717	0.14914	0.12239	0.11073	0.14424	-0.06167	0.05648	0.05831	-0.02685	0.02805	-0.06894	0.02889	-0.03391	0.21908	0.00173	0.01659	0.07371	0.00817	-0.01603	-0.05009	0.04347	0.04321
149	-0.02029	-0.02315	-0.00443	0.09556	0.12865	0.13588	0.15638	0.14918	0.01598	0.07512	0.01902	0.03773	0.09882	0.02303	0.08834	0.1017	0.25507	0.13416	0.00881	0.02632	0.02373	0.06745	0.02914	0.08673	0.06459	0.07809	0.01195	0.15013	-0.03626	-0.00887	0.04113	0.1048	0.08784	0.02097
150	0.00755	0.07929	-0.02408	0.11444	0.18711	0.17159	0.16574	0.16273	0.04331	0.30654	0.01381	0.24181	0.20585	0.08392	-0.00472	-0.03679	0.21031	0.0909	0.09051	0.02766	0.21718	0.10488	0.01894	0.10027	0.10094	0.07892	0.10705	0.20386	0.06693	0.00457	-0.00738	0.09168	-0.01873	0.03605
151	0.37191	0.31254	0.12583	0.15141	0.16874	0.14521	0.17818	0.15623	0.08653	0.26794	0.18291	0.09337	0.19046	0.12098	0.26562	0.22112	0.33616	0.07801	0.10745	0.16789	0.07703	-0.00734	0.06047	0.20906	0.02305	0.10688	0.04637	0.22833	0.15712	0.0534	0.10563	0.06867	0.06268	0.02497
152	0.10906	0.09187	0.17306	0.05346	0.21083	0.19994	0.35057	0.17018	0.14427	0.16334	0.09794	0.07064	0.24072	0.33174	0.09846	0.21353	0.24572	0.07152	-0.00717	0.15894	0.05583	0.03237	-0.01883	0.27013	0.05088	0.0045	0.15775	0.14202	0.15823	0.15562	0.1632	-0.01372	0.07679	0.02381
153	0.38042	0.19736	0.29626	0.12342	0.26113	0.36564	0.28213	0.16698	0.14861	0.25247	0.15491	0.28327	0.36469	0.27317	0.35626	0.23528	0.26797	0.09234	0.24446	0.30687	0.25737	0.03788	0.12619	0.36495	0.14882	0.17754	0.28783	0.18294	0.20496	0.20478	0.20562	0.0236	0.15116	0.12486
154	0.21791	0.04565	0.205	0.13997	0.26849	0.3066	0.37388	0.19621	0.25836	0.4326	0.162	0.21439	0.43498	0.40114	0.10016	0.26068	0.28109	0.122	0.11274	0.36873	0.19251	0.1494	0.11577	0.40548	0.16029	0.15365	0.2999	0.27931	0.23806	0.05599	0.2534	0.25981	0.14447	0.07284
155	0.22688	0.26873	0.38024	0.30755	0.28493	0.33499	0.25911	0.2787	0.1963	0.32038	0.17132	0.33337	0.45838	0.6191	0.30658	0.24502	0.29958	0.19373	0.2389	0.33095	0.30542	0.27913	0.14906	0.4395	0.16567	0.136	0.45	0.43704	0.23104	0.35368	0.34243	0.28485	0.18734	0.15663
156	0.13071	-0.04029	0.46841	0.25249	0.25285	0.46872	0.265	-0.02192	0.22261	0.34855	0.18163	0.25743	0.48258	0.44328	0.22217	0.44589	0.26804	0.17976	0.35776	0.22715	0.23388	0.29126	0.16106	0.47774	0.21001	0.14531	0.3274	0.36298	0.37706	0.31674	0.38488	0.26426	0.18076	0.18958
157	0.38679	0.38068	0.37694	0.2463	0.34992	0.5427	0.24203	0.12989	0.22563	0.34778	0.30944	0.28063	0.54721	0.54723	0.6318	0.43336	0.46794	0.28646	0.42636	0.42121	0.25616	0.41978	0.29921	0.52497	0.30596	0.37388	0.59648	0.44689	0.33786	0.53073	0.50847	0.40596	0.32217	0.22254
158	0.29782	0.20004	0.5684	0.26146	0.32556	0.47014	0.33876	0.11352	0.23997	0.50574	0.29762	0.33396	0.56236	0.66254	0.47315	0.41962	0.32349	0.25944	0.35259	0.46128	0.30694	0.55895	0.29766	0.52184	0.48506	0.42968	0.58969	0.49691	0.38647	0.5012	0.54447	0.39996	0.43416	0.33965
159	0.19431	0.3092	0.37484	0.38814	0.35959	0.42653	0.30175	0.22704	0.3022	0.37968	0.29147	0.37174	0.5396	0.60379	0.63049	0.46727	0.34945	0.22357	0.5686	0.5182	0.34301	0.57559	0.27419	0.68902	0.48113	0.44948	0.67787	0.58214	0.50766	0.666	0.61848	0.46337	0.35316	0.40538
160	0.48469	0.39582	0.24815	0.30867	0.37376	0.61141	0.4402	0.3913	0.27299	0.6497	0.3553	0.55069	0.5541	0.6426	0.70308	0.38279	0.32152	0.25428	0.46436	0.47256	0.51268	0.49028	0.34556	0.74447	0.43512	0.35502	0.63532	0.51336	0.44257	0.67657	0.62608	0.38783	0.24871	0.40079
161	0.60838	0.37675	0.4226	0.26533	0.27879	0.55404	0.44733	0.28285	0.21385	0.46026	0.30664	0.45518	0.62064	0.65831	0.59135	0.63866	0.44565	0.30435	0.52559	0.49661	0.42262	0.61985	0.44629	0.70372	0.5288	0.43323	0.76475	0.60256	0.50877	0.81363	0.6901	0.48573	0.24449	0.49617
162	0.43868	0.43414	0.37386	0.40377	0.32213	0.57566	0.51213	0.38863	0.21611	0.62583	0.50671	0.38808	0.56396	0.40128	0.38942	0.50922	0.41286	0.35143	0.46918	0.66938	0.35943	0.6202	0.45009	0.77565	0.57122	0.5496	0.75049	0.60285	0.46879	0.85098	0.79993	0.46655	0.41375	0.57868
163	0.37022	0.52415	0.46679	0.5736	0.32757	0.59785	0.45385	0.38266	0.16292	0.67232	0.37507	0.4327	0.53411	0.33088	0.59163	0.55362	0.5925	0.3396	0.67811	0.47536	0.40199	0.72462	0.57934	0.75773	0.65996	0.65615	0.75174	0.55683	0.62775	0.92883	0.80095	0.36201	0.48451	0.75527
164	0.47864	0.52339	0.43647	0.39792	0.29702	0.51728	0.3103	0.22473	0.16129	0.41311	0.3808	0.53566	0.56996	0.69945	0.45076	0.50718	0.41354	0.32212	0.50856	0.22061	0.49974	0.70903	0.65171	0.85921	0.68883	0.69322	0.72226	0.5071	0.56583	0.92377	0.64578	0.3963	0.46753	0.71405
165	0.25053	0.23621	0.30977	0.27483	0.17735	0.37054	0.23102	0.36121	0.11638	0.49492	0.32168	0.33568	0.54737	0.34724	0.34959	0.33407	0.26644	0.18729	0.326	0.42221	0.31081	0.73072	0.60085	0.73646	0.53176	0.41641	0.56332	0.45595	0.60517	0.79797	0.48752	0.28619	0.48354	0.79135
166	0.34801	0.40383	0.21375	0.20734	0.23662	0.29036	0.25787	0.15617	0.03413	0.35762	0.15888	0.43186	0.4412	0.45286	0.44069	0.31574	0.2099	0.15156	0.31406	0.31008	0.40215	0.56412	0.42933	0.50205	0.33037	0.12183	0.49568	0.28972	0.32605	0.70407	0.31298	0.12319	0.36663	0.646
167	0.39906	0.30063	0.31262	0.2757	0.18375	0.26707	0.20123	0.27984	0.08996	0.46177	0.27244	0.32252	0.41674	0.0357	0.34096	0.25914	0.25645	0.15416	0.18429	0.35977	0.29899	0.45489	0.36528	0.39475	0.25539	0.13586	0.45569	0.2122	0.25628	0.52363	0.28379	0.15542	0.30844	0.53728
168	0.31383	0.34328	0.34481	0.05507	0.18527	0.16495	0.16431	0.1841	0.04051	0.46461	0.20659	0.30827	0.29546	0.08681	0.07112	0.03649	0.13852	0.03334	0.04231	0.44599	0.28582	0.35728	0.31229	0.27781	0.129	-0.00389	0.25129	0.2456	0.14011	0.40454	0.39371	0.18053	0.29548	0.41413
169	-0.00339	0.11113	0.15007	0.19577	0.09936	0.0818	0.21498	0.11023	0.02916	0.33934	0.12586	0.25192	0.22313	0.13596	0.45018	-0.03046	0.07294	0.05929	0.1206	0.1959	0.23282	0.37589	0.26657	0.21553	0.18157	0.1737	0.20163	0.15533	0.14498	0.33333	0.39246	0.02846	0.36058	0.47182
170	0.30212	0.14285	0.15712	0.26014	0.10221	0.05817	0.0492	0.17039	-0.02103	0.30238	0.12378	0.27882	0.08293	0.00736	0.2939	0.11697	0.05814	-0.00245	-0.06651	0.11709	0.25859	0.25539	0.25904	0.07973	-0.0423	-0.08703	0.15773	0.30147	0.0989	0.33133	0.23742	0.17771	0.22802	0.30183
171	0.19592	0.11697	0.08169	0.1997	0.01782	-0.06326	0.1055	0.12445	0.01965	0.12166	0.01106	0.14086	0.03429	0.12803	0.10412	-0.05959	0.12139	0.06302	0.11508	0.19547	0.12835	0.1142	0.19447	0.18192	0.00328	-0.0086	0.18689	0.26757	0.13429	0.26801	0.36537	0.18751	0.37844	0.35389
172	0.30104	0.07917	0.04719	0.08731	0.04215	-0.05063	-0.01522	0.10567	-0.06423	0.17391	0.00842	0.0776	-0.01612	0.02806	0.23477	0.1361	0.07797	0.00978	0.03814	0.25607	0.0688	0.14717	0.1309	0.03957	-0.02782	0.07939	0.02833	0.16758	0.07967	0.22346	0.2267	0.0815	0.28428	0.20251
173	0.06394	-0.02472	-0.11155	0.10367	0.05311	0.08648	0.08006	-0.02113	0.03066	0.21152	0.04189	0.02097	0.02954	0.06272	0.11415	-0.01518	0.07857	0.05232	-0.01929	0.01142	0.01554	0.21482	0.14356	0.00228	0.00228	-0.00483	0.03159	0.0988	0.09753	0.2139	0.15976	0.03727	0.2338	0.17467
174	0.00986	0.1209	0.02352	0.05513	0.05554	0.03563	0.01797	0.07391	0.00709	0.18502	-0.0755	0.15405	-0.02121	-0.1727	0.28602	0.00726	0.05097	0.01886	0.00615	-0.00187	0.14179	0.18638	0.08734	0.00765	0.07273	0.00258	-0.05451	0.06001	0.05227	0.16822	0.21069	0.08756	0.2194	0.10554
175	0.15886	-0.0484	-0.05766	0.05826	0.0558	0.09497	-0.01763	-0.0548	0.000817906	0.18222	-0.03289	0.13857	0.000478727	-0.00852	0.19677	-0.06434	0.01924	0.01783	-0.04886	0.00105	0.12746	0.1315	0.10892	0.04058	0.04715	0.04894	0.11401	-0.02225	0.05448	0.11615	0.10894	-0.00905	0.21946	0.11419
176	0.27506	-0.03909	0.08117	0.00819	0.01227	0.05584	0.01894	-0.02327	0.00056815	0.07031	-0.08938	0.00801	0.00595	0.1643	-0.03448	-0.0128	0.02934	-0.04618	-0.07805	0.13727	0.00423	0.13305	-0.0048	-0.07628	0.01473	0.0586	0.10913	-0.027	-0.01962	0.13802	0.1154	-0.01412	0.13476	0.07543
177	0.19447	0.0593	-0.0655	-0.00997	-0.0194	-0.05634	-0.07247	-0.01422	0.05267	0.0049	-0.09111	0.07612	0.07544	0.01984	0.03915	-0.04856	-0.0483	-0.04021	0.08278	0.10365	0.07308	0.17818	-2.99788e-05	-0.11415	-0.11398	0.12377	-0.16158	0.04192	-0.01327	0.08712	0.13412	-0.0204	0.2136	0.10099
178	0.10879	0.03583	0.08957	0.08579	0.15524	0.03914	0.0486	-0.00462	0.03876	0.00115	-0.01754	-0.0396	0.0495	0.14961	0.09436	-0.11133	-0.00937	-0.03104	0.06407	-0.07689	-0.03061	-0.03844	0.04018	-0.08548	-0.06786	0.03971	-0.03914	0.05034	0.06327	0.04201	0.00558	0.00218	0.09762	-0.061
179	-0.04938	0.00286	0.13619	0.10068	0.07347	0.15011	0.07557	0.05002	0.08369	0.09109	0.02615	0.07821	0.02183	-0.00483	0.2133	-0.05839	0.03345	0.00986	-0.04567	0.15947	0.08166	0.03499	-0.03914	-0.00451	-0.07315	-0.00618	-0.07603	0.000957146	0.11139	-0.01377	0.02732	0.0268	0.07822	-0.02894
180	0.31199	0.14055	0.05976	0.05254	0.01331	0.10656	-0.0287	-0.02035	0.05045	0.18675	-0.12652	0.01596	0.04981	-0.0155	0.13068	-0.04897	0.04261	0.0418	0.06041	0.18479	0.02354	0.04957	0.07035	-0.00546	-0.04255	0.09773	-0.05516	0.14486	0.09163	-0.03139	0.05249	0.12992	0.18352	0.05266
181	-0.05555	0.0226	0.06306	0.01916	0.000816242	0.04726	0.03158	0.09519	0.03871	0.02453	-0.09222	-0.0341	0.10298	0.03767	0.05324	-0.02607	-0.0062	-0.03079	0.09265	0.0313	-0.02305	0.1155	0.03611	-0.05654	-0.011	0.02479	-0.0534	0.00174	-0.02058	0.00222	-0.00405	-0.00613	0.15136	0.02158
182	0.18825	0.0397	-0.11605	0.04091	0.05174	0.09899	0.09849	-0.00406	0.02939	-0.01532	-0.14472	-0.08622	-0.02833	0.01258	0.16391	0.09011	0.03542	-0.03366	0.06637	0.01079	-0.07158	0.14315	0.03299	-0.0706	-0.01525	-0.09206	-0.04131	-0.07778	0.0913	0.0485	0.0181	-0.13421	0.1772	0.07763
183	0.06528	0.06802	0.095	-0.06103	0.00865	0.15455	0.1529	-0.02599	0.08114	0.06037	-0.06265	-0.04755	0.08439	0.17847	0.12848	0.01265	0.02889	0.08227	0.12199	0.11448	-0.03421	0.05747	-0.01292	-0.02294	-0.03411	0.02664	-0.03657	0.05938	0.049	0.02586	0.0585	0.07394	0.04577	0.04595
184	0.12787	0.06739	0.12599	0.01364	0.02243	0.11621	-0.000216446	-0.03152	-0.01982	-0.02037	-0.08182	0.06149	0.06455	0.19644	0.13234	0.05164	0.11911	0.05971	0.01691	0.05215	0.06977	0.0351	0.02577	-0.07815	-0.01162	0.14199	-0.01165	0.13046	-0.00624	0.01666	0.00238	0.14307	0.07094	0.0834
185	-0.04663	0.01838	0.06619	0.0272	0.02904	0.02878	0.07268	-0.02655	0.00637	-0.03096	-0.10409	-0.00301	-0.01172	0.23077	0.04163	0.05334	0.06575	0.02634	0.06487	0.24748	0.00951	0.06953	0.02244	-0.01912	-0.06761	0.08289	-0.03676	0.04278	0.07865	0.07093	0.01769	0.08524	0.04738	0.08089
186	-0.0113	0.00286	-0.01915	-0.02839	-0.03785	0.05456	0.083	0.08139	0.00493	-0.04855	0.00663	-0.01782	0.04506	-0.21499	0.01031	0.02513	0.04138	0.00185	0.07323	-0.10054	-0.00372	0.07444	0.01564	-0.06093	-0.03155	-0.01813	-0.0118	0.15239	-0.00152	0.02899	0.09048	0.15176	0.10229	0.1327
187	0.0128	-0.08969	0.06369	-0.05126	0.01785	0.04154	0.09241	0.01117	-0.041	0.07315	-0.09454	0.03489	-0.12374	0.02491	-0.11177	0.05902	0.07572	0.03938	-0.06116	0.03167	0.04694	0.07499	0.03026	0.00692	-0.00601	0.10346	5.55806e-05	0.09539	0.0573	0.04904	0.05063	0.09061	0.1571	0.08111
188	0.13349	0.03693	0.25456	0.10514	0.02922	0.07517	-0.00732	-0.02569	0.02274	-0.02347	-0.03018	0.02193	-0.00403	0.14035	0.08253	0.03203	-0.07247	0.01043	-0.08094	0.11452	0.03546	0.09155	0.04829	0.03233	0.0606	-0.08125	0.06093	-0.02985	0.04213	-0.03719	-0.09354	0.000192934	0.04688	0.02527
189	0.03344	-0.0152	0.03548	0.0663	0.02034	-0.05855	-0.02394	0.08058	-0.01033	0.01517	-0.00261	0.03875	0.0563	-0.04504	-0.01859	0.01322	0.05652	0.0589	0.10521	0.00316	0.05217	-0.03024	-0.11381	0.09046	-0.02928	0.10403	0.03455	-0.14386	0.0169	-0.07531	-0.10621	-0.07556	-0.0143	0.01256
190	0.19996	0.2374	0.14839	-0.04766	0.00253	-0.01141	0.0404	0.01415	0.0061	0.01237	0.04712	-0.00432	0.000554886	-0.08907	0.10027	-0.12011	-0.03385	-0.02026	0.05584	0.02432	0.01219	0.00807	-0.01953	0.05989	-0.00385	0.1084	0.00864	0.11635	-0.00346	-0.03652	0.01759	0.13534	-0.00729	0.02475
191	0.01813	0.04497	-0.12215	0.0155	-0.00552	0.09629	-0.03289	0.04607	-0.00846	-0.03487	0.02568	0.03256	0.05553	0.02425	0.03188	0.02151	-0.00317	0.06962	-0.02218	0.05734	0.04788	-0.00664	-0.05545	0.07698	0.00316	0.08091	-0.00749	-0.05173	-0.00743	0.0177	0.01134	-0.00967	0.14447	0.06794
192	0.04642	0.16861	0.17675	0.04256	-0.03342	0.05348	0.08524	0.03044	-0.06327	0.11979	-0.02201	-0.0303	-0.00171	-0.13961	-0.00357	-0.00658	0.02013	0.03848	-0.08116	-0.000498405	-0.01082	0.00208	-0.01414	-0.00449	0.08429	0.1625	0.04846	0.00318	0.03358	-0.01226	0.03949	0.00903	-0.02159	-0.02572

## Sheet: Figure 5a
MAG									MAGslow_2P									MAGslow_2P_F
740 nm									740 nm									720 nm
CELL	1st pulse 1P	2nd pulse 1P	1P	1st pulse 2P	2nd pulse 2P	2P	2P/1P		CELL	1st pulse 1P	2nd pulse 1P	1P	1st pulse 2P	2nd pulse 2P	2P	2P/1P		CELL	1st pulse 1P	2nd pulse 1P	1P	1st pulse 2P	2nd pulse 2P	2P	2P/1P
1	102.29	79.523	90.9065	0	0	0	0		1	55.774	65.324	60.549	31.665	0	15.8325	0.26148		1	154.138	167.75	160.944	0	0	0	0
2	259.843	271.876	265.86	17.323	0	8.6615	0.03258		2	281.423	165.173	223.298	75.524	46	60.762	0.27211		2	201.982	109.091	155.536	0	0	0	0
3	184.587	210.108	197.347	0	0	0	0		3	122.204	70.295	96.2495	61.136	0	30.568	0.31759		3	150.229	149.443	149.836	0	0	0	0
4	87.636	93.43	90.533	0	0	0	0		4	196.811	208.023	202.417	84.243	47.447	65.845	0.32529		4	434.57	274.033	354.302	0	0	0	0
5	226.033	270.439	248.236	11.162	24.839	18.0005	0.07251		5	138.9	114.637	126.769	81.809	32.7	57.2545	0.45165		5	327.008	191.677	259.342	0	0	0	0
6	211.319	218.961	215.14	30.584	0	15.292	0.07108		6	248.8	251.9	250.35	73.71	37.22	55.465	0.22155		6	147.584	59.987	103.785	0	0	0	0
7	136.323	161.938	149.131	14.441	15.8	15.1205	0.10139		7	268.871	261.444	265.158	0	0	0	0		7	71.4028	44.868	58.1354	0	0	0	0
8	161.354	161.063	161.208	0	0	0	0		8	382.554	228.265	305.41	0	0	0	0		8	105.957	89.829	97.893	0	0	0	0
9	100.6	97.091	98.8455	0	0	0	0		9	96.794	94.387	95.5905	21.993	0	10.9965	0.11504		9	60.2727	45.967	53.1198	0	0	0	0
10	154.611	251.136	202.874	0	35.389	17.6945	0.08722		10	106.326	127.894	117.11	37.712	26.288	32	0.27325		10	152.262	92.027	122.144	0	0	0	0
11	139.39	179.143	159.267	0	0	0	0		11	185.121	205.286	195.203	106.681	77.368	92.0245	0.47143		11	327.359	141.897	234.628	0	0	0	0
12	164.687	203.099	183.893	38.588	24.281	31.4345	0.17094		12	156.981	230.814	193.898	84.218	55.353	69.7855	0.35991		12	314.207	170.437	242.322	0	0	0	0
13	113.1	168.328	140.714	35.472	16.009	25.7405	0.18293		13	258.586	218.831	238.709	116.563	92.306	104.434	0.4375		13	80.0909	70.8182	75.4545	0	0	0	0
14	125.238	128.363	126.8	0	0	0	0		14	167.135	87.962	127.549	66.827	55.032	60.9295	0.4777		14	251.922	111.467	181.695	0	0	0	0
15	159.688	156	157.844	0	0	0	0		15	238.292	216.299	227.295	109.146	96.454	102.8	0.45227
16	116.928	137.851	127.389	24.338	0	12.169	0.09553		16	204.901	122.416	163.659	51.285	21.762	36.5235	0.22317		740 nm
17	363.602	444.513	404.058	49.246	41.94	45.593	0.11284		17	106.964	80.609	93.7865	58.408	0	29.204	0.31139		CELL	1st pulse 1P	2nd pulse 1P	1P	1st pulse 2P	2nd pulse 2P	2P	2P/1P
18	242.769	300.435	271.602	45.268	28.972	37.12	0.13667		18	95.7	86.683	91.1915	23.966	0	11.983	0.1314		1	85.76	80.69	83.225	90.8	52.26	71.53	0.85948
19	465.167	389.528	427.348	36.889	0	18.4445	0.04316		19	52.894	90.917	71.9055	19.182	0	9.591	0.13338		2	184.44	155.62	170.03	166.05	113.48	139.765	0.822
20	79.373	94.757	87.065	0	0	0	0		20	90.782	100.006	95.394	20.679	0	10.3395	0.10839		3	184.88	136.02	160.45	153.05	97.49	125.27	0.78074
21	361.643	497.623	429.633	35.993	0	17.9965	0.04189											4	177.11	147.91	162.51	145.02	99.51	122.265	0.75235
22	633.825	595.679	614.752	143.741	102.707	123.224	0.20045		760 nm									5	78.18	112.76	95.47	76.28	51.5	63.89	0.66922
23	288.637	298.798	293.717	0	0	0	0		CELL	1st pulse 1P	2nd pulse 1P	1P	1st pulse 2P	2nd pulse 2P	2P	2P/1P		6	133.59	118.39	125.99	114.06	85.86	99.96	0.7934
24	155.768	102.553	129.161	0	0	0	0		1	230.445	160.3	195.373	104.633	92.589	98.611	0.50473		7	227.446	192.125	209.786	172.226	107.47	139.848	0.66662
25	184.221	246.282	215.251	49.164	43.128	46.146	0.21438		2	286.891	218.641	252.766	97.906	68.718	83.312	0.3296		8	90.939	70.877	80.908	87.519	55.741	71.63	0.88533
26	83.416	81.195	82.3055	0	0	0	0		3	160.109	109.297	134.703	62.687	67.797	65.242	0.48434		9	123.272	114.84	119.056	80.333	45.074	62.7035	0.52667
27	133.316	185.989	159.653	0	0	0	0		4	121.609	77.593	99.601	54.062	30.359	42.2105	0.4238		10	98.873	71.428	85.1505	117	55.54	86.27	1.01315
28	190.222	277.545	233.883	38.5	35.045	36.7725	0.15723		5	158.075	72.775	115.425	71.725	60.562	66.1435	0.57304		11	44.016	46.241	45.1285	54.967	60.354	57.6605	1.2777
									6	113.338	90.5	101.919	60.025	30.325	45.175	0.44324		12	115.978	79.838	97.908	99.397	64.964	82.1805	0.83936
760 nm									7	70.4222	45.7	58.0611	46.6	31.4777	39.0388	0.67238		13	82.757	65.05	73.9035	50.071	43.465	46.768	0.63283
CELL	1st pulse 1P	2nd pulse 1P	1P	1st pulse 2P	2nd pulse 2P	2P	2P/1P		8	279.5	220.515	250.007	120.277	85.177	102.727	0.4109		14	140.864	127.927	134.395	82.8	52.073	67.4365	0.50178
1	174.61	223.888	199.249	53.29	35.367	44.3285	0.22248		9	116.888	139.212	128.05	101.425	58.938	80.1815	0.62617		15	70.137	58.709	64.423	62.518	45.418	53.968	0.83771
2	353.024	301.727	327.375	0	0	0	0											16	148.6	95.927	122.263	79.227	73.046	76.1365	0.62272
3	243.764	165.789	204.776	20.394	0	10.197	0.0498		780 nm									17	84.477	96.877	90.677	45.945	40.233	43.089	0.47519
4	405.378	559.389	482.384	116.044	84.189	100.117	0.20755		CELL	1st pulse 1P	2nd pulse 1P	1P	1st pulse 2P	2nd pulse 2P	2P	2P/1P
5	94.494	122.717	108.606	19.769	18.75	19.2595	0.17733		1	185.889	185.889	185.889	134.493	134.493	134.493	0.72351		760 nm
6	39.9888	56.3346	48.1617	0	0	0	0		2	249.171	339.568	294.37	206.982	113.852	160.417	0.54495		CELL	1st pulse 1P	2nd pulse 1P	1P	1st pulse 2P	2nd pulse 2P	2P	2P/1P
7	135.963	171.646	153.804	11.156	20.713	15.9345	0.1036		3	505.842	216.926	361.384	80.083	167.342	123.713	0.34233		1	107.186	107.186	107.186	91.815	55.126	73.4705	0.68545
8	292.006	399.267	345.637	58.97	52.327	55.6485	0.161		4	189.58	164.18	176.88	82.78	83.03	82.905	0.46871		2	136	181.25	158.625	146.42	109.741	128.081	0.80744
9	158.946	201.219	180.083	22.155	19.919	21.037	0.11682		5	91.545	139.785	115.665	62.091	61.289	61.69	0.53335		3	69.289	75.244	72.2665	76.777	46.911	61.844	0.85578
10	183.364	194.454	188.909	24.454	23.054	23.754	0.12574		6	189.194	104.322	146.758	81.716	59.978	70.847	0.48275		4	108.9	106.022	107.461	94.233	86.211	90.222	0.83958
11	378.973	651.273	515.123	80.482	0	40.241	0.07812		7	72.654	86.764	79.709	35.236	34.11	34.673	0.43499		5	145.057	111.032	128.044	154.859	114.898	134.879	1.05337
12	454.17	630.456	542.313	125.861	102.22	114.04	0.21029		8	233.108	174.05	203.579	101.843	126.983	114.413	0.56201		6	122.186	158.205	140.196	170.731	99.288	135.01	0.96301
13	428.76	530.85	479.805	101.62	59.95	80.785	0.16837		9	104.405	90.454	97.4295	46.207	71.446	58.8265	0.60379		7	74.297	84.266	79.2815	67.43	39.765	53.5975	0.67604
14	157.371	242.296	199.833	62.472	24.454	43.463	0.2175		10	62.173	46.148	54.1605	40.843	24.752	32.7975	0.60556		8	113.142	135.308	124.225	88.717	85.808	87.2625	0.70246
15	235.273	274.1	254.686	24.791	14.327	19.559	0.0768		11	75.661	58.983	67.322	36.174	42.248	39.211	0.58244		9	67.35	129.733	98.5415	136.483	104.092	120.287	1.22068
16	384.144	609.288	496.716	82.902	42.493	62.6975	0.12622		12	51.6458	30.4514	41.0486	29.8889	17.3056	23.5972	0.57486		10	139.176	134.312	136.744	175.623	95.078	135.351	0.98981
17	504.834	634.682	569.758	94.757	58.576	76.6665	0.13456											11	249.433	439.644	344.538	217.222	196.5	206.861	0.6004
18	583.227	638.129	610.678	158.901	79.545	119.223	0.19523		800 nm									12	262.953	409.888	336.42	265.241	179.806	222.524	0.66144
19	426.876	482.313	454.594	91.771	79.581	85.676	0.18847		CELL	1st pulse 1P	2nd pulse 1P	1P	1st pulse 2P	2nd pulse 2P	2P	2P/1P		13	133.223	180.667	156.945	179.341	126.429	152.885	0.97413
20	362.808	499.446	431.127	77.985	103.031	90.508	0.20993		1	68.6325	53.5556	61.0941	33.0171	52.3846	42.7009	0.69894		14	135.813	189.85	162.832	228.837	126.088	177.463	1.08985
21	636.654	638.1	637.377	119.569	97.877	108.723	0.17058		2	42.1809	40.2524	41.2167	33.3477	25.7048	29.5263	0.71637		15	35.2164	60.8125	48.0144	68.6827	52.9423	60.8125	1.26655
22	411.422	564.201	487.812	71.338	65.097	68.2175	0.13984		3	205.555	314.522	260.038	201.645	120.712	161.179	0.61983		16	123.923	126.723	125.323	98.292	88.831	93.5615	0.74656
23	272.621	255.829	264.225	0	0	0	0		4	120.253	71.424	95.8385	55.929	98.727	77.328	0.80686		17	130.454	130.454	130.454	146.336	94.218	120.277	0.92199
24	187.9	274.911	231.405	90.167	39.044	64.6055	0.27919		5	106.232	100.243	103.237	41.455	48.263	44.859	0.43452		18	140.782	185.269	163.025	77.353	100.186	88.7695	0.54451
25	521.036	613.473	567.255	114.794	132.714	123.754	0.21816		6	68.9242	66.8485	67.8863	0	0	0	0
26	256.328	378.877	317.603	48.933	42.457	45.695	0.14387		7	71.7739	53.9565	62.8652	30.0957	21.774	25.9349	0.41255		780 nm
27	354.891	532.225	443.558	78.911	78.911	78.911	0.1779		8	109.762	107.049	108.406	61.28	55.287	58.2835	0.53764		CELL	1st pulse 1P	2nd pulse 1P	1P	1st pulse 2P	2nd pulse 2P	2P	2P/1P
28	177.513	273.827	225.67	38.064	38.064	38.064	0.16867		9	132.037	186.111	159.074	145.416	43.778	94.597	0.59467		1	86.371	74.205	80.288	55.225	41.629	48.427	0.60317
29	522.494	735.609	629.052	0	0	0	0		10	123.021	119.065	121.043	63.451	0	31.7255	0.2621		2	38.5048	51.649	45.0769	55.9471	27.149	41.5481	0.92171
30	286.634	378.391	332.512	0	0	0	0		11	251.203	174.433	212.818	97.469	67.853	82.661	0.38841		3	165.033	129.235	147.134	81.459	93.545	87.502	0.59471
31	235.699	315.058	275.378	57.699	48.244	52.9715	0.19236		12	146.511	153.371	149.941	112.266	64.539	88.4026	0.58958		4	44.041	68.038	56.0395	55.547	31.769	43.658	0.77906
32	213.205	223.455	218.33	36.436	36.436	36.436	0.16688		13	74.189	69.762	71.9755	30.587	53.587	42.087	0.58474		5	60.948	59.452	60.2	53.79	55.857	54.8235	0.91069
33	574.43	603.615	589.022	0	123.468	61.734	0.10481		14	201.182	139.588	170.385	65.923	96.727	81.325	0.4773		6	56.2812	68.7396	62.5104	75.5	45.5625	60.5312	0.96834
									15	357.009	240.852	298.931	117.528	115.121	116.325	0.38914		7	58.383	89.407	73.895	90.975	36.086	63.5305	0.85974
780 nm									16	108.417	59.121	83.769	38.093	58.268	48.1805	0.57516		8	39.1548	52.3452	45.75	51.0952	28.6548	39.875	0.87158
CELL	1st pulse 1P	2nd pulse 1P	1P	1st pulse 2P	2nd pulse 2P	2P	2P/1P											9	95.029	56.443	75.736	61.414	49.759	55.5865	0.73395
1	160.543	176.772	168.657	50.943	38.593	44.768	0.26544		820 nm									10	39.7777	64.9524	52.365	63.2222	41.0317	52.127	0.99545
2	237.547	237.547	237.547	95.312	26.25	60.781	0.25587		CELL	1st pulse 1P	2nd pulse 1P	1P	1st pulse 2P	2nd pulse 2P	2P	2P/1P		11	56.641	84.094	70.3675	79.625	44	61.8125	0.87842
3	256.655	256.655	256.655	63.522	39.169	51.3455	0.20006		1	130.507	85.396	107.951	33.764	0	16.882	0.15639		12	58.822	65.584	62.203	92.137	50.488	71.3125	1.14645
4	257.543	284.871	271.207	77.614	31.828	54.721	0.20177		2	141.972	117.438	129.705	71.634	0	35.817	0.27614		13	201.761	173.559	187.66	103.956	85.227	94.5915	0.50406
5	328.436	412.109	370.272	53.627	53.09	53.3585	0.14411		3	108.947	122.539	115.743	36.905	37.533	37.219	0.32157		14	87.434	84.649	86.0415	74.352	51.319	62.8355	0.73029
6	105.711	181.845	143.778	69.823	49.689	59.756	0.41561		4	115.527	150.62	133.073	41.013	40.694	40.8535	0.307		15	87.99	108.071	98.0305	67.969	45.939	56.954	0.58098
7	86.072	111.227	98.6495	21.064	21.064	21.064	0.21352		5	116.794	57.686	87.24	0	0	0	0		16	115.572	110.858	113.215	133.7	66.707	100.204	0.88507
8	531.535	531.535	531.535	156.161	55.161	105.661	0.19878		6	338.468	243.685	291.076	55.3911	0	27.6956	0.09515		17	290.266	173.534	231.9	137.955	98.256	118.106	0.50929
9	565.796	498.657	532.226	85.009	77.547	81.278	0.15271		7	83.954	94.527	89.2405	0	0	0	0		18	201.086	114.76	157.923	217.792	73.208	145.5	0.92134
10	278.262	282.512	280.387	110.537	43.337	76.937	0.2744		8	162.709	178.742	170.726	0	0	0	0		19	41.633	63.772	52.7025	58.444	37.161	47.8025	0.90703
11	140.355	170.95	155.653	49.107	26.636	37.8715	0.24331		9	63.362	59.423	61.3925	0	0	0	0		20	88.511	87.878	88.1945	68.4	28.472	48.436	0.5492
12	95.78	94.095	94.9375	0	13.143	6.5715	0.06922		10	61.929	56.019	58.974	24.538	0	12.269	0.20804		21	152.35	168.943	160.647	155.128	76.093	115.611	0.71966
13	204.6	204.6	204.6	0	20.714	10.357	0.05062		11	91.322	76.111	83.7165	0	0	0	0		22	71.623	50.9615	61.2923	50.9308	20.0692	35.5	0.57919
14	127.633	114.478	121.055	29.64	0	14.82	0.12242		12	76.143	68.165	72.154	0	0	0	0		23	56.604	66.312	61.458	116.458	97.521	106.99	1.74086
15	289.891	296.264	293.077	126.918	72.382	99.65	0.34001		13	104.336	100.567	102.451	0	0	0	0		24	250.875	199.516	225.196	173.656	129.703	151.679	0.67355
16	255.334	206.923	231.129	107.119	34.506	70.8125	0.30638		14	253.071	222.402	237.737	55.326	47.431	51.3785	0.21612		25	78.1866	56.9267	67.5567	59.5467	30.4533	45	0.66611
17	120.06	136.036	128.048	39.667	39.095	39.381	0.30755		15	165.533	191.744	178.638	67.478	61.744	64.611	0.36169		26	54.948	62.919	58.9335	68.662	51.338	60	1.0181
18	112.062	138.161	125.112	0	0	0	0		16	159.489	199.945	179.717	0	0	0	0		27	163.301	138.338	150.82	105	0	52.5	0.3481
19	115.568	130.555	123.061	0	0	0	0		17	120.333	60.633	90.483	0	0	0	0		28	66	85.942	75.971	75.592	0	37.796	0.49751
20	73.934	113.626	93.78	0	0	0	0											29	30.641	46.2821	38.4616	47.6218	33.9487	40.7852	1.06042
21	507.232	523.999	515.615	143.464	65.849	104.656	0.20297											30	62.155	51.433	56.794	64.133	39.866	51.9995	0.91558
22	218.311	161.756	190.034	37.4	0	18.7	0.0984											31	40.05	56.575	48.3125	69.2	30.4375	49.8188	1.03118
23	159.708	237.01	198.359	56.822	22.594	39.708	0.20018											32	51.514	43.243	47.3785	45.814	0	22.907	0.48349
24	166.265	131.803	149.034	31.917	0	15.9585	0.10708											33	145.596	61.28	103.438	109.565	43.744	76.6545	0.74107
25	442.692	479.108	460.9	157.93	116.346	137.138	0.29754											34	96.506	25.056	60.781	96.45	45.119	70.7845	1.16458
26	147.462	245.116	196.289	37.76	27.789	32.7745	0.16697											35	80.483	87.202	83.8425	67.986	54.972	61.479	0.73327
27	95.708	127.842	111.775	41.225	33.375	37.3	0.33371											36	71.873	56.952	64.4125	32.852	35.926	34.389	0.53389
28	1026.08	1014.85	1020.46	167.423	0	83.7115	0.08203											37	77.243	72.804	75.0235	89.266	71.45	80.358	1.0711
29	818.43	595.937	707.184	108.864	0	54.432	0.07697											38	180.067	86.728	133.398	66.677	91.405	79.041	0.59252
30	238.47	136.43	187.45	40.015	44.615	42.315	0.22574											39	263	188.951	225.976	104.646	107.549	106.097	0.46951
31	71.205	107.367	89.286	53.65	64.496	59.073	0.66162											40	32.8718	27.2735	30.0726	29.6325	18.1111	23.8718	0.7938
32	238.236	211.65	224.943	0	0	0	0											41	318.469	199.813	259.141	132.74	168.104	150.422	0.58046
33	396.989	455.7	426.344	0	0	0	0											42	100.569	95.049	97.809	103.493	51.666	77.5795	0.79317
34	542.292	631.071	586.682	90.946	102.642	96.794	0.16499											43	55.7667	46.5333	51.15	59.8778	37.0889	48.4834	0.94787
35	185.037	198.807	191.922	0	0	0	0											44	78.447	46.578	62.5125	56.678	42.761	49.7195	0.79535
36	1289.74	831.787	1060.76	0	0	0	0											45	109.146	112.062	110.604	75.055	82.652	78.8535	0.71294
37	480.528	274.361	377.445	0	0	0	0											46	123.258	122.671	122.965	120.029	106.385	113.207	0.92065
38	89.923	72.07	80.9965	0	0	0	0											47	101.295	55.545	78.42	51.231	29.314	40.2725	0.51355
39	185.324	168.053	176.689	35.762	33.608	34.685	0.19631											48	101.142	109.646	105.394	72.323	55.323	63.823	0.60557
40	58.73	71.888	65.309	0	13.135	6.5675	0.10056											49	163.92	150.55	157.235	109.93	58.91	84.42	0.5369
																		50	204.528	125.962	165.245	220.295	93.261	156.778	0.94876
800 nm																		51	272.261	199.405	235.833	182.881	118.309	150.595	0.63857
CELL	1st pulse 1P	2nd pulse 1P	1P	1st pulse 2P	2nd pulse 2P	2P	2P/1P											52	157.993	80.194	119.094	136.691	82.539	109.615	0.92041
1	124.384	116.356	120.37	20.589	16.228	18.4085	0.15293											53	145.971	106.014	125.993	113.057	82	97.5285	0.77408
2	460.147	410.653	435.4	140.813	148.094	144.453	0.33177											54	104.457	68.714	86.5855	90.1	72.343	81.2215	0.93805
3	245.675	264.326	255	0	0	0	0											55	83.583	134.888	109.236	76.426	69.722	73.074	0.66896
4	225.631	447.322	336.476	73.821	99.429	86.625	0.25745											56	122.147	107.669	114.908	95.484	107.669	101.576	0.88398
5	363.466	368.187	365.827	92.933	80.509	86.721	0.23705											57	86.609	86.609	86.609	106.189	93.104	99.6465	1.15053
6	160.396	201.618	181.007	0	0	0	0											58	62.545	95.237	78.891	85.545	118.629	102.087	1.29403
7	105.301	115.602	110.451	0	27.551	13.7755	0.12472											59	48.8586	53.1919	51.0252	44.1414	57.2424	50.6919	0.99347
																		60	54.056	85.523	69.7895	100.83	83.796	92.313	1.32273
820 nm																		61	110.698	86.719	98.7085	92.458	102.042	97.25	0.98522
CELL	1st pulse 1P	2nd pulse 1P	1P	1st pulse 2P	2nd pulse 2P	2P	2P/1P											62	529.563	287.281	408.422	123.874	210.391	167.132	0.40922
1	176.707	167.226	171.966	13.473	19.706	16.5895	0.09647											63	414.444	194.074	304.259	269.049	142.074	205.561	0.67561
2	85.161	133.302	109.231	9.659	8.216	8.9375	0.08182											64	293.234	157.704	225.469	197.284	183.21	190.247	0.84378
3	189	238.583	213.792	0	30.821	15.4105	0.07208											65	383.449	274.938	329.193	218.041	183.367	200.704	0.60968
4	55.9679	55.9679	55.9679	0	0	0	0											66	385.788	299.35	342.569	229.837	178.438	204.137	0.5959
5	59.256	85.7143	72.4852	24.0893	0	12.0447	0.16617											67	156.222	119.637	137.929	93.808	52.687	73.2475	0.53105
6	98.036	130.287	114.162	0	0	0	0											68	235.609	129.281	182.445	172.39	135.031	153.71	0.8425
7	107.586	131.729	119.657	10.893	0	5.4465	0.04552											69	311.304	213.304	262.304	141.018	127.214	134.116	0.5113
8	64.5	93.066	78.783	10.745	10.745	10.745	0.13639											70	335.718	198.985	267.351	192.303	153.022	172.662	0.64583
9	60.1467	67.4334	63.7901	0	11.42	5.71	0.08951											71	324.56	292.97	308.765	254.2	178.7	216.45	0.70102
10	122.411	162.228	142.32	20.353	16.948	18.6505	0.13105											72	127.591	78.488	103.04	101.41	49.364	75.387	0.73163
11	92.45	138.114	115.282	15.623	15.623	15.623	0.13552											73	232.529	103.214	167.871	116.028	110.457	113.243	0.67458
12	75.042	121.402	98.222	15.097	12.583	13.84	0.14091											74	180.764	131.5	156.132	107.125	79.111	93.118	0.59641
																		75	396.93	207.972	302.451	139.958	141.542	140.75	0.46536
																		76	510.264	178.889	344.577	190.625	143.333	166.979	0.48459
																		77	189.84	118.149	153.994	78.072	74.042	76.057	0.49389
																		78	127.597	46.527	87.062	97.25	95.389	96.3195	1.10633
																		79	223.972	119.972	171.972	275.889	107.07	191.48	1.11343
																		80	225.333	185.131	205.232	249.971	140.783	195.377	0.95198
																		81	268.883	118.367	193.625	85.092	92.459	88.7755	0.45849
																		82	111.645	93.644	102.644	64.322	51.8	58.061	0.56565
																		83	430.875	182.807	306.841	229.5	223.113	226.306	0.73754
																		84	449.666	191.834	320.75	168.778	177.513	173.145	0.53981
																		85	452.64	158.46	305.55	164.14	156.31	160.225	0.52438
																		86	351.14	97.51	224.325	146.78	105.98	126.38	0.56338
																		800 nm
																		CELL	1st pulse 1P	2nd pulse 1P	1P	1st pulse 2P	2nd pulse 2P	2P	2P/1P
																		1	214.07	299.462	256.766	241.77	197.622	219.696	0.85563
																		2	95.768	114.177	104.972	158.985	105.69	132.338	1.26069
																		3	688.693	320.568	504.63	142.887	98.989	120.938	0.23966
																		4	59.92	56.124	58.022	109.553	49.21	79.3815	1.36813
																		5	356.264	353.537	354.901	238.066	265.265	251.666	0.70912
																		6	103.472	150.486	126.979	84.778	75.708	80.243	0.63194
																		7	244.805	220.243	232.524	192.514	195.243	193.879	0.8338
																		8	123.53	122.856	123.193	111.318	92.902	102.11	0.82886
																		9	52.096	96.112	74.104	80.445	59.429	69.937	0.94377
																		10	49.7296	49.0357	49.3826	54.1224	38.3061	46.2142	0.93584
																		11	33.142	42.142	37.642	39.0533	34.071	36.5622	0.97131
																		12	112.323	79.362	95.8425	81.743	68.11	74.9265	0.78177
																		13	97.656	118.053	107.855	97.656	82.698	90.177	0.8361
																		14	75.048	93.91	84.479	133.979	118.43	126.204	1.49392
																		15	109.403	141.535	125.469	201.472	138.312	169.892	1.35406
																		820 nm
																		CELL	1st pulse 1P	2nd pulse 1P	1P	1st pulse 2P	2nd pulse 2P	2P	2P/1P
																		1	425.57	319.694	372.632	132.703	200.223	166.463	0.44672
																		2	253.056	283.111	268.084	232.125	254.625	243.375	0.90783
																		3	175.361	167.291	171.326	147.264	149.333	148.298	0.86559
																		4	217.694	200.361	209.028	199.68	247.486	223.583	1.06963
																		5	237.532	218.948	228.24	249.377	205.87	227.624	0.9973
																		6	206.319	298.055	252.187	119.973	131.764	125.868	0.49911
																		7	211.01	197.32	204.165	121.79	174.75	148.27	0.72623
																		8	252.93	207.34	230.135	200.17	177.98	189.075	0.82158
																		9	329.375	259.089	294.232	192.964	233.643	213.303	0.72495
																		10	141.233	170.433	155.833	94.658	92.659	93.6585	0.60102
																		11	362.306	331.398	346.852	137.352	109.704	123.528	0.35614
																		12	305.549	303.851	304.7	112.813	129.963	121.388	0.39839
																		13	243.291	204.416	223.853	176.115	138.667	157.391	0.7031
																		14	289.78	187.826	238.803	180.757	155.705	168.231	0.70448
																		15	273.864	150.345	212.105	121.95	172.345	147.148	0.69375
																		16	190.653	225.222	207.938	111.667	106.333	109	0.5242
																		17	206.899	175.828	191.363	85.363	80.202	82.7825	0.43259
																		18	201.744	148.678	175.211	108.595	62.826	85.7105	0.48918
																		19	409.06	308.437	358.749	130.546	111.266	120.906	0.33702
																		20	185.356	159.864	172.61	137.561	144.174	140.868	0.8161
																		21	249.955	131.287	190.621	69.773	89.402	79.5875	0.41752
																		22	502.838	294.805	398.821	120.759	161.987	141.373	0.35448
																		23	206.772	171.897	189.334	163.911	126.608	145.26	0.76721
																		840 nm
																		CELL	1st pulse 1P	2nd pulse 1P	1P	1st pulse 2P	2nd pulse 2P	2P	2P/1P
																		1	610.666	444.525	527.596	366.768	124.96	245.864	0.46601
																		2	747.465	430.96	589.213	164.091	84.717	124.404	0.21114
																		3	170.657	123.202	146.929	0	0	0	0
																		4	152.508	115.73	134.119	50.667	24.095	37.381	0.27872
																		5	174.99	84.038	129.514	0	0	0	0
																		6	581.861	371.539	476.7	93.825	99.412	96.6185	0.20268
																		7	229.346	128.391	178.869	90.5	41.409	65.9545	0.36873
																		8	213.697	183.263	198.48	53.95	34.495	44.2225	0.22281
																		9	302.602	235.918	269.26	104.25	89.199	96.7245	0.35922
																		10	135.28	120.542	127.911	73.81	94.357	84.0835	0.65736
																		11	255.42	143.03	199.225	64.6	104	84.3	0.42314
																		12	155.456	117.811	136.633	73.034	63.477	68.2555	0.49955
																		13	381.543	199.234	290.389	102.086	122.235	112.16	0.38624
																		14	247.448	156.371	201.91	54.469	57.489	55.979	0.27725
																		15	167.657	109.189	138.423	40.853	61.126	50.9895	0.36836
																		16	137.939	82.243	110.091	86.031	43.02	64.5255	0.58611

## Sheet: Figure 5b
MAG									MAGslow_2P									MAGslow_2P_F
CELL	1st pulse 1P	2nd pulse 1P	1P	1st pulse 2P	2nd pulse 2P	2P	2P/1P		CELL	1st pulse 1P	2nd pulse 1P	1P	1st pulse 2P	2nd pulse 2P	2P	2P/1P		CELL	1st pulse 1P	2nd pulse 1P	1P	1st pulse 2P	2nd pulse 2P	2P	2P/1P
1	160.543	176.772	168.657	50.943	38.593	44.768	0.26544		1	185.889	185.889	185.889	134.493	134.493	134.493	0.72351		1	86.371	74.205	80.288	55.225	41.629	48.427	0.60317
2	237.547	237.547	237.547	95.312	26.25	60.781	0.25587		2	249.171	339.568	294.37	206.982	113.852	160.417	0.54495		2	38.5048	51.649	45.0769	55.9471	27.149	41.5481	0.92171
3	256.655	256.655	256.655	63.522	39.169	51.3455	0.20006		3	505.842	216.926	361.384	80.083	167.342	123.713	0.34233		3	165.033	129.235	147.134	81.459	93.545	87.502	0.59471
4	257.543	284.871	271.207	77.614	31.828	54.721	0.20177		4	189.58	164.18	176.88	82.78	83.03	82.905	0.46871		4	44.041	68.038	56.0395	55.547	31.769	43.658	0.77906
5	328.436	412.109	370.272	53.627	53.09	53.3585	0.14411		5	91.545	139.785	115.665	62.091	61.289	61.69	0.53335		5	60.948	59.452	60.2	53.79	55.857	54.8235	0.91069
6	105.711	181.845	143.778	69.823	49.689	59.756	0.41561		6	189.194	104.322	146.758	81.716	59.978	70.847	0.48275		6	56.2812	68.7396	62.5104	75.5	45.5625	60.5312	0.96834
7	86.072	111.227	98.6495	21.064	21.064	21.064	0.21352		7	72.654	86.764	79.709	35.236	34.11	34.673	0.43499		7	58.383	89.407	73.895	90.975	36.086	63.5305	0.85974
8	531.535	531.535	531.535	156.161	55.161	105.661	0.19878		8	233.108	174.05	203.579	101.843	126.983	114.413	0.56201		8	39.1548	52.3452	45.75	51.0952	28.6548	39.875	0.87158
9	565.796	498.657	532.226	85.009	77.547	81.278	0.15271		9	104.405	90.454	97.4295	46.207	71.446	58.8265	0.60379		9	95.029	56.443	75.736	61.414	49.759	55.5865	0.73395
10	278.262	282.512	280.387	110.537	43.337	76.937	0.2744		10	62.173	46.148	54.1605	40.843	24.752	32.7975	0.60556		10	39.7777	64.9524	52.365	63.2222	41.0317	52.127	0.99545
11	140.355	170.95	155.653	49.107	26.636	37.8715	0.24331		11	75.661	58.983	67.322	36.174	42.248	39.211	0.58244		11	56.641	84.094	70.3675	79.625	44	61.8125	0.87842
12	95.78	94.095	94.9375	0	13.143	6.5715	0.06922		12	51.6458	30.4514	41.0486	29.8889	17.3056	23.5972	0.57486		12	58.822	65.584	62.203	92.137	50.488	71.3125	1.14645
13	204.6	204.6	204.6	0	20.714	10.357	0.05062		13	412.748	200.753	306.751	65.1229	87.4431	76.283	0.24868		13	201.761	173.559	187.66	103.956	85.227	94.5915	0.50406
14	127.633	114.478	121.055	29.64	0	14.82	0.12242		14	58.134	37.061	47.5975	47.153	26.938	37.0455	0.77831		14	87.434	84.649	86.0415	74.352	51.319	62.8355	0.73029
15	289.891	296.264	293.077	126.918	72.382	99.65	0.34001		15	138.439	119.172	128.805	60.815	55.031	57.923	0.44969		15	87.99	108.071	98.0305	67.969	45.939	56.954	0.58098
16	255.334	206.923	231.129	107.119	34.506	70.8125	0.30638		16	365.305	186.037	275.671	141.518	104.907	123.213	0.44695		16	115.572	110.858	113.215	133.7	66.707	100.204	0.88507
17	120.06	136.036	128.048	39.667	39.095	39.381	0.30755		17	129.055	111.882	120.469	37.3911	74.5551	55.9731	0.46463		17	290.266	173.534	231.9	137.955	98.256	118.106	0.50929
18	112.062	138.161	125.112	0	0	0	0		18	64.264	70.331	67.2975	39.95	0	19.975	0.29682		18	201.086	114.76	157.923	217.792	73.208	145.5	0.92134
19	115.568	130.555	123.061	0	0	0	0		19	81.849	60.447	71.148	47.235	0	23.6175	0.33195		19	41.633	63.772	52.7025	58.444	37.161	47.8025	0.90703
20	73.934	113.626	93.78	0	0	0	0		20	36.967	33.603	35.285	16.455	13.289	14.872	0.42148		20	88.511	87.878	88.1945	68.4	28.472	48.436	0.5492
21	507.232	523.999	515.615	143.464	65.849	104.656	0.20297		21	50.143	33.143	41.643	19.833	19.833	19.833	0.47626		21	152.35	168.943	160.647	155.128	76.093	115.611	0.71966
22	218.311	161.756	190.034	37.4	0	18.7	0.0984		22	63.229	51.75	57.4895	33.577	25.848	29.7125	0.51683		22	71.623	50.9615	61.2923	50.9308	20.0692	35.5	0.57919
23	159.708	237.01	198.359	56.822	22.594	39.708	0.20018		23	40.382	44.576	42.479	14.889	0	7.4445	0.17525		23	56.604	66.312	61.458	116.458	97.521	106.99	1.74086
24	166.265	131.803	149.034	31.917	0	15.9585	0.10708		24	188.446	155.488	171.967	56.38	56.38	56.38	0.32785		24	250.875	199.516	225.196	173.656	129.703	151.679	0.67355
25	442.692	479.108	460.9	157.93	116.346	137.138	0.29754		25	138.471	122.042	130.256	35.281	35.281	35.281	0.27086		25	78.1866	56.9267	67.5567	59.5467	30.4533	45	0.66611
26	147.462	245.116	196.289	37.76	27.789	32.7745	0.16697											26	54.948	62.919	58.9335	68.662	51.338	60	1.0181
27	95.708	127.842	111.775	41.225	33.375	37.3	0.33371											27	163.301	138.338	150.82	105	0	52.5	0.3481
28	1026.08	1014.85	1020.46	167.423	0	83.7115	0.08203											28	66	85.942	75.971	75.592	0	37.796	0.49751
29	818.43	595.937	707.184	108.864	0	54.432	0.07697											29	30.641	46.2821	38.4616	47.6218	33.9487	40.7852	1.06042
30	238.47	136.43	187.45	40.015	44.615	42.315	0.22574											30	62.155	51.433	56.794	64.133	39.866	51.9995	0.91558
31	71.205	107.367	89.286	53.65	64.496	59.073	0.66162											31	40.05	56.575	48.3125	69.2	30.4375	49.8188	1.03118
32	238.236	211.65	224.943	0	0	0	0											32	51.514	43.243	47.3785	45.814	0	22.907	0.48349
33	396.989	455.7	426.344	0	0	0	0											33	145.596	61.28	103.438	109.565	43.744	76.6545	0.74107
34	542.292	631.071	586.682	90.946	102.642	96.794	0.16499											34	96.506	25.056	60.781	96.45	45.119	70.7845	1.16458
35	185.037	198.807	191.922	0	0	0	0											35	80.483	87.202	83.8425	67.986	54.972	61.479	0.73327
36	1289.74	831.787	1060.76	0	0	0	0											36	71.873	56.952	64.4125	32.852	35.926	34.389	0.53389
37	480.528	274.361	377.445	0	0	0	0											37	77.243	72.804	75.0235	89.266	71.45	80.358	1.0711
38	89.923	72.07	80.9965	0	0	0	0											38	180.067	86.728	133.398	66.677	91.405	79.041	0.59252
39	185.324	168.053	176.689	35.762	33.608	34.685	0.19631											39	263	188.951	225.976	104.646	107.549	106.097	0.46951
40	58.73	71.888	65.309	0	13.135	6.5675	0.10056											40	32.8718	27.2735	30.0726	29.6325	18.1111	23.8718	0.7938
41	379.823	341.896	360.86	41.281	51.76	46.5205	0.12892											41	318.469	199.813	259.141	132.74	168.104	150.422	0.58046
42	108.917	75.396	92.1565	0	0	0	0											42	100.569	95.049	97.809	103.493	51.666	77.5795	0.79317
43	348.136	300.875	324.505	0	0	0	0											43	55.7667	46.5333	51.15	59.8778	37.0889	48.4834	0.94787
44	740.198	717	728.599	0	0	0	0											44	78.447	46.578	62.5125	56.678	42.761	49.7195	0.79535
45	395.656	306.5	351.078	0	0	0	0											45	109.146	112.062	110.604	75.055	82.652	78.8535	0.71294
46	216.854	183.677	200.266	0	41.479	20.7395	0.10356											46	123.258	122.671	122.965	120.029	106.385	113.207	0.92065
47	249.166	131.188	190.177	0	0	0	0											47	101.295	55.545	78.42	51.231	29.314	40.2725	0.51355
48	127.51	117.239	122.374	0	21.532	10.766	0.08798											48	101.142	109.646	105.394	72.323	55.323	63.823	0.60557
49	493.76	485.937	489.849	43.833	61.437	52.635	0.10745											49	163.92	150.55	157.235	109.93	58.91	84.42	0.5369
50	684.708	833.666	759.187	141.99	155.156	148.573	0.1957											50	204.528	125.962	165.245	220.295	93.261	156.778	0.94876
51	571.802	577.729	574.765	46.583	73.219	59.901	0.10422											51	272.261	199.405	235.833	182.881	118.309	150.595	0.63857
52	613	648.083	630.542	54.896	68.719	61.8075	0.09802											52	157.993	80.194	119.094	136.691	82.539	109.615	0.92041
53	194.664	125.558	160.111	0	0	0	0											53	145.971	106.014	125.993	113.057	82	97.5285	0.77408
54	192.119	135.024	163.571	0	0	0	0											54	104.457	68.714	86.5855	90.1	72.343	81.2215	0.93805
55	261.291	248.054	254.673	0	0	0	0											55	83.583	134.888	109.236	76.426	69.722	73.074	0.66896
56	299.159	382.598	340.878	0	43.151	21.5755	0.06329											56	122.147	107.669	114.908	95.484	107.669	101.576	0.88398
57	193.073	164.588	178.831	0	0	0	0											57	86.609	86.609	86.609	106.189	93.104	99.6465	1.15053
58	693.038	563.756	628.397	0	0	0	0											58	62.545	95.237	78.891	85.545	118.629	102.087	1.29403
59	275.047	307.766	291.406	51.586	39.761	45.6735	0.15673											59	48.8586	53.1919	51.0252	44.1414	57.2424	50.6919	0.99347
60	247.749	292.205	269.977	25.863	35.22	30.5415	0.11313											60	54.056	85.523	69.7895	100.83	83.796	92.313	1.32273
61	251.448	407.09	329.269	58.519	81.211	69.865	0.21218											61	110.698	86.719	98.7085	92.458	102.042	97.25	0.98522
62	76.077	67.981	72.029	0	14.103	7.0515	0.0979											62	529.563	287.281	408.422	123.874	210.391	167.132	0.40922
63	693.012	762.893	727.952	102.512	92.035	97.2735	0.13363											63	414.444	194.074	304.259	269.049	142.074	205.561	0.67561
64	819.757	834.563	827.16	62.125	73.097	67.611	0.08174											64	293.234	157.704	225.469	197.284	183.21	190.247	0.84378
65	387.638	421.507	404.572	0	0	0	0											65	383.449	274.938	329.193	218.041	183.367	200.704	0.60968
66	809.633	765.155	787.394	57.111	57.111	57.111	0.07253											66	385.788	299.35	342.569	229.837	178.438	204.137	0.5959
67	214.045	344.767	279.406	52.533	95.411	73.972	0.26475											67	156.222	119.637	137.929	93.808	52.687	73.2475	0.53105
68	566.9	531.533	549.216	46.577	46.577	46.577	0.08481											68	235.609	129.281	182.445	172.39	135.031	153.71	0.8425
69	298.136	326.982	312.559	58.209	36.355	47.282	0.15127											69	311.304	213.304	262.304	141.018	127.214	134.116	0.5113
70	202.35	194.553	198.452	0	0	0	0											70	335.718	198.985	267.351	192.303	153.022	172.662	0.64583
71	183.45	147.428	165.439	0	0	0	0											71	324.56	292.97	308.765	254.2	178.7	216.45	0.70102
72	435.192	415.973	425.582	47.308	51.731	49.5195	0.11636											72	127.591	78.488	103.04	101.41	49.364	75.387	0.73163
																		73	232.529	103.214	167.871	116.028	110.457	113.243	0.67458
																		74	180.764	131.5	156.132	107.125	79.111	93.118	0.59641
																		75	396.93	207.972	302.451	139.958	141.542	140.75	0.46536
																		76	510.264	178.889	344.577	190.625	143.333	166.979	0.48459
																		77	189.84	118.149	153.994	78.072	74.042	76.057	0.49389
																		78	127.597	46.527	87.062	97.25	95.389	96.3195	1.10633
																		79	223.972	119.972	171.972	275.889	107.07	191.48	1.11343
																		80	225.333	185.131	205.232	249.971	140.783	195.377	0.95198
																		81	268.883	118.367	193.625	85.092	92.459	88.7755	0.45849
																		82	111.645	93.644	102.644	64.322	51.8	58.061	0.56565
																		83	430.875	182.807	306.841	229.5	223.113	226.306	0.73754
																		84	449.666	191.834	320.75	168.778	177.513	173.145	0.53981
																		85	452.64	158.46	305.55	164.14	156.31	160.225	0.52438
																		86	351.14	97.51	224.325	146.78	105.98	126.38	0.56338

## Sheet: Figure 6d
1P MAG		Cell1	Cell2	Cell3	Cell1	Cell2	Cell3
	Time (s)	Recording1	Recording2	Recording3	Recording4	Recording5	Recording6		DeltaF/F values were calculated from the fluorescence recordings given before averaging
	0	299495	575670	651681
	4	294266	583862	641946
	8	304402	592652	759412
	12	299310	514130	840818	316088	557994	623607
	16	303121	501655	787131	308950	602096	622968
	20	305495	500640	669083	308510	603868	612624
	24	295222	520182	782714	295542	594597	613903
	28	304399	551146	883000	314168	525104	619500
	32	292855	561321	670302	308965	558819	819388
	36	303272	532958	800186	311009	601599	645237
	40	298401	637159	710471	309581	687074	764600
	44	304071	540159	774966	318312	652449	641312
	48	293800	540063	915812	311330	565806	655962
	52	299644	580977	679458	330133	561995	1119128
	56	283693	515984	640413	320033	547382	755999
	60	301858	690876	662002	309891	760883	771798
	64	306266	766081	707662	318938	699408	738922
	68	298543	532891	745481	326970	926818	915233
	72	307068	501008	685138	318277	579880	685478
	76	294762	507979	616346	310225	746931	777277
	80	307079	525896	603693	310389	592911	694780
	84	302495	785660	677855	307995	827782	676663
	88	301523	538944	811297	306133	586505	689961
	92	297917	577449	646007	446312	672224	1108368
	96	315946	610288	836165	345005	673188	1020421
	100	345638	955778	1022172	374244	846115	807899
	104	435899	938315	967077	389259	727121	1005767
	108	359874	942970	1035999	488216	933403	1084037
	112	470024	911595	1151256	409003	860766	1169975
	116	410421	863275	1090629	336649	924270	1105967
	120	477628	945491	1140867	370620	893625	1070342
	124	390381	912118	1163730	333644	873266	1029142
	128	472419	819382	1165240	339929	948682	1029044
	132	500257	736726	1061443	348634	913067	1110117
	136	345501	651260	1064091	335362	919863	1027931
	140	354667	573656	1080430	307410	882251	996323
	144	316256	602787	989056	351797	912923	949652
	148	358136	511621	912796	324145	895749	822349
	152	307570	490468	1096942	316552	886503	797401
	156	311998	476212	781139	328284	752664	829144
	160	308983	464597	655099	324933	647016	681093
	164	302012	454913	668554	318759	736359	706286
	168	296976	467482	617607	317337	551515	643041
	172	295702	449770	629049	307247	576519	633909
	176	300295	504602	640922	309610	520728	653371
	180	286552	463095	604178	295085	502316	642972
	184	292846	462564	640832	314974	496496	682184
	188	299177	449806	583580	298071	490784	723188
	192	282113	466698	593863	306607	509016	650894
	196	290188	473677	731752	322241	485283	755857
	200	323366	466310	603142	296023	527747	690224
	204	293015	486264	743281	314328	559954	686256
	208	304395	537909	591858	306286	571393	700600
	212	287487	497886	682592	307868	522908	684091
	216	315126	678537	650777	305797	496306	856636
	220	302964	754677	626806	299024	522502	682596
	224
	228
	232
	236
2P MAG		Cell1	Cell2	Cell3	Cell1	Cell2	Cell3
	Time (s)	Recording1	Recording2	Recording3	Recording4	Recording5	Recording6		DeltaF/F values were calculated from the fluorescence recordings given before averaging
	0	307082	556052	721718
	4	302179	554240	791849
	8	313722	661083	735140
	12	308649	565567	810671
	16	317646	547151	798976
	20	310209	633000	737201
	24	319242	949491	674385
	28	296794	657724	849795
	32	308481	623913	730410
	36	315918	619960	677079	321472	574297	700538
	40	301552	659100	691786	316750	569751	726659
	44	307393	557974	747707	321611	841796	865682
	48	316719	625222	862173	308047	583480	723449
	52	311189	868983	947421	309455	561076	702494
	56	300608	567380	811568	319250	666239	759829
	60	309929	673367	725177	311667	585806	977247
	64	305961	605217	778880	318151	544537	681473
	68	313259	708844	698332	306750	691738	684468
	72	325092	647500	692195	313731	764844	687639
	76	307849	576333	668502	316080	607056	661849
	80	300590	633755	665443	310879	613814	879002
	84	321287	548709	846183	304853	563311	775942
	88	303912	551964	707829	310729	643423	671196
	92	313555	597261	766171	313239	841050	703461
	96	317991	552247	685807	314800	564992	697858
	100	321926	529063	858537	318144	548297	691007
	104	316241	764301	857576	306457	590897	665386
	108	308177	521830	787291	306935	628685	719323
	112	297460	579977	752744	330641	843082	802187
	116	304865	717076	698690	323513	885314	754778
	120	309601	803726	798875	315635	585850	719697
	124	298387	567042	1108821	309135	721893	701446
	128	309914	685421	707469	325106	550197	785500
	132	309451	784778	930159	322271	596115	658366
	136	311179	583206	829061	311508	592047	698448
	140	305177	887077	739320	297286	593081	677775
	144	301713	552608	769082	310244	556335	725694
	148	318912	765387	1155594	299679	913273	660176
	152	307077	686588	745461	334725	560755	899781
	156	312138	598091	706798	317513	678050	779129
	160	301717	573525	783519	323357	588733	691604
	164	308189	556707	728377	316091	606750	716340
	168	293330	555029	1161636	322260	597546	668640
	172	316575	643630	834265	312616	522322	741462
	176	307867	606025	880652	310224	588140	685901
	180	308041	531829	813127	316616	521286	718405
	184	310253	559335	781782	320027	579104	803732
	188	306935	517948	872221	333959	523059	696927
	192	302840	521055	715952	320206	503335	689614
	196	312147	656982	805746	313877	852491	652653
	200	296030	590143	731136	324935	553008	654986
	204	305331	550893	667600	328287	516013	667057
	208	309463	539464	650944	328732	608506	741010
	212	315770	548743	742187	329203	538688	758802
	216	307864	609017	741243	330330	602824	729723
	220	315769	619775	687775	308678	532799	857025
	224	309148	568177	795041	318313	525955	768311
	228	311363	531167	756013	309623	618948	698545
	232	309150	522522	836741	309943	647707	656919
	236	303452	609688	710360	311498	563857	778864
	240	307074	791771	648699	296997	584041	788391
	244	320530	637907	1050715	318159	526040	663244

## Sheet: Figure 6e
1P MAG2P_slowF		Cell1	Cell2	Cell3	Cell4	Cell5	Cell6
	Time (s)	Recording1	Recording2	Recording3	Recording4	Recording5	Recording6		DeltaF/F values were calculated from the fluorescence recordings given before averaging
	0	822446	3180.93
	4	845597	3048.22
	8	839804	3047.09
	12	842795	3044.96
	16	825782	3003.19
	20	843231	2949.81
	24	826780	2815.81
	28	844635	2709.05
	32	826699	2625.65	678025	1500014	2019829
	36	841465	2518.72	696336	1441391	2022446
	40	855433	2489.33	670039	1503261	2043088
	44	842761	2459.46	679049	1450140	1979641
	48	853424	2411.63	668123	1469599	1990492
	52	846856	2365.27	720201	1445854	2004510
	56	851069	2352.37	720792	1450072	2066096	2336993
	60	844096	2364.45	662935	1438872	2005963	2317474
	64	850332	2327.05	703405	1451189	1993153	2344231
	68	851033	2310.75	670873	1439935	2016318	2330764
	72	850579	2302.74	710935	1480868	2007321	2364855
	76	846019	2248.88	685053	1432983	2010838	2358180
	80	863570	2218.51	696176	1457114	2013802	2360579
	84	839148	2324.15	685310	1440986	2013857	2359177
	88	891044	2326.72	743847	1412230	1996472	2381411
	92	850461	2289.84	683023	1382692	2048562	2405094
	96	851629	2339.48	749789	1393227	2052478	2443777
	100	852277	2342.24	729678	1409233	2012801	2481005
	104	852094	2426.32	676417	1386253	2019174	2509049
	108	863348	2688.34	724653	1393061	2036006	2547457
	112	863242	2875.54	874961	1493198	2049065	2567283
	116	923742	3055.59	670338	1377333	2150100	2664841
	120	932132	3205.4	657278	1373225	2194093	2691456
	124	986805	3345.1	732294	1499765	2206101	2748638
	128	982116	3354.24	798317	1580154	2176417	2705856
	132	958467	3193.66	2011849	2811290	2224276	2660431
	136	969372	3330.09	2121120	2924904	2274567	2698142
	140	994813	3190.87	2095977	2920819	2226046	2713300
	144	978836	3125.47	2050042	2936183	2256282	2727220
	148	971299	2870.66	2058917	2871253	2315463	2730170
	152	1005935	2747.59	1974711	2878313	2252869	2746838
	156	1026695	3154.15	2025907	2892576	2268544	2705166
	160	1051236	3309.51	1979507	2909714	2325404	2756926
	164	1043454	3419.35	1950245	2884191	2255636	2754352
	168	1029613	3457.69	1876338	2832612	2311899	2774190
	172	995418	3459.98	1698984	2763885	2339165	2775515
	176	942149	3271.99	1507856	2633002	2300889	2739564
	180	886777	3352.28	1292199	2409632	2274472	2706453
	184	864785	3247.82	1100484	2113595	2452046	2683337
	188	864028	3316.55	860232	2030206	2250849	2672331
	192	847698	3145.5	783632	1989452	2446168	2651651
	196	857511	3216.63	740632	2024213	2429439	2609599
	200	871862	3276.23	745845	1994651	2197862	2543297
	204	905224	3270.67	735493	2051009	2500428	2503063
	208			706688	2016503	2252614	2465752
	212			683431	1986587	2643280	2387018
	216			708181	1989432	2477316	2376408
	220			722435	2020628	2226802	2340306
	224			686294	1991364	2245584	2316101
	228			735132	1927648	2203583	2338176
	232			700963	1983906	2128638	2322005
	236			723287	1931028	2136475	2331427
2P MAG2P_slowF		Cell1	Cell2	Cell3	Cell4	Cell5	Cell6
	Time (s)	Recording1	Recording2	Recording3	Recording4	Recording5	Recording6		DeltaF/F values were calculated from the fluorescence recordings given before averaging
	0			777549	1967316
	4			669229	1957630
	8			716667	1917728
	12			682896	1876631
	16			696299	1884870
	20			653505	1851639
	24			659000	1885391
	28			689046	1866639
	32	883128	2367.55	658671	1842293	2185951
	36	895116	2254.26	663123	1871612	2154761
	40	892952	2329.2	656810	1769838	2194150
	44	905909	2292.97	735655	1809045	2137585
	48	914404	2148.14	720944	1817863	2167673
	52	890228	2349.12	695750	1821933	2180882
	56	900130	2300.63	652044	1784949	2200981
	60	883639	2233.83	656345	1786042	2175505	2304443
	64	879950	2236.94	679775	1760150	2174549	2234564
	68	905501	2263.25	643044	1753981	2185566	2246687
	72	916843	2211.96	680312	1721333	2193742	2264713
	76	924602	2253.78	677586	1726703	2188477	2253161
	80	905421	2193.84	650912	1714792	2211171	2225321
	84	922755	2240.21	684303	1656501	2173296	2213102
	88	920783	2179.66	690785	1687934	2164604	2214980
	92	932828	2424.7	711336	1639276	2207806	2212017
	96	918311	2258.36	693016	1638176	2157320	2227524
	100	923245	2239.9	649220	1683329	2192089	2218446
	104	925391	2207.06	675757	1588308	2285672	2194060
	108	891395	2167.9	618285	1606143	2452293	2211422
	112	931264	2455.54	672970	1602885	2637312	2193321
	116	903211	2111.56	613620	1476426	2742840	2235827
	120	916068	2383.39	602650	1485839	2473949	2200605
	124	913302	2096.23	636715	1445465	2541916	2224549
	128	883267	2634.94	610549	1403513	2453755	2176948
	132	947512	3511.88	613935	1447574	2457881	2196160
	136	908233	3551.06	631528	1430535	2441298	2187751
	140	924537	3570.65	634898	1419177	2410960	2182633
	144	938212	3370.91	1080569	1617138	2351278	2183670
	148	988612	2875.57	787042	1626405	2389260	2192774
	152	1085388	2466.16	2085389	2859230	2376194	2182657
	156	1126234	2286.25	2135236	2921032	2368760	2199402
	160	1099781	2345.2	2066449	2917998	2290600	2192040
	164	1007042	3496.39	1463586	2443960	2210672	2198905
	168	914440	3364.71	1058583	2151473	2214498	2206225
	172	848119	3460.81	856053	2119158	2240661	2238168
	176	845800	3378.89	746014	2145284	2190079	2261145
	180	821078	2994.54	707012	2141560	2140947	2249035
	184	834705	2612.76	680961	2118925	2192392	2319723
	188	824970	2486.41	690463	2082722	2172444	2381624
	192	850662	2363.97	655058	2062490	2175459	2424401
	196	831590	3092.97	665634	2038992	2217108	2472844
	200	836491	3103.4	668023	1968219	2209111	2462906
	204	826161	3136.71	664143	1968662	2211427	2510040
	208			661273	1981410	2163602	2459024
	212			655882	1848842	2210067	2517185
	216			640940	1791750	2180029	2476968
	220			649331	1739200	2195698	2455530
	224			625938	1732035	2274377	2405665
	228			626123	1674151	2254133	2347430
	232			627185	1681272	2231774	2386102
	236			631627	1656482	2252123	2352765
	240

[truncated: 13 more sheets: Figure 6f and 6g, Figure 7c, Figure 7d, Figure 7e, Supplementary Fig 9 and Table 6, Supplementary Figure 12 MAG, Supplementary Fig 12 MAGslow_2P, Supplementa Fig 12 MAGslow_2P_F, Supplementary Figure 13 MAG, Supplementary Fig 13 MAGslow_2P, Supplementa Fig 13 MAGslow_2P_F, Supplementary Figure 14c, Supplementary Figure 14d]
